# Supplementary material for: 4-(4-Chloro­phen­yl)-3-cyano-7-(4-meth­oxy­phen­yl)-5-oxo-5,6,7,8-tetra­hydro-4H-chromen-2-aminium methano­late
Source: Acta Crystallogr Sect E Struct Rep Online. 2012 Feb 24;68(Pt 3):o824. doi: 10.1107/S1600536812007088 (PMC3297885; doi:10.1107/S1600536812007088)
Supplement: Supplementary file 1 [file e-68-0o824-sup1.cif]

##############################################################################
#                                                                            #
# This CIF contains the data in a paper accepted for publication in          #
# Acta Crystallographica Section E. It conforms to the requirements of       #
# Notes for Authors for Acta Crystallographica Section E, and has been       #
# peer reviewed under the auspices of the IUCr Commission on Journals.       #
#                                                                            #
# Full details of the Crystallographic Information File format               #
# are given in the paper "The Crystallographic Information File (CIF):       #
# a New Standard Archive File for Crystallography" by S. R. Hall, F. H.      #
# Allen and I. D. Brown [Acta Cryst. (1991), A47, 655-685].                  #
#                                                                            #
# The current version of the core CIF dictionary is obtainable from          #
# ftp://ftp.iucr.org/pub/cif_core.dic.                                       #
#                                                                            #
# Software is freely available for graphical display of the structure(s)     #
# in this CIF. For information consult the CIF software page                 #
# http://www.iucr.org/resources/cif/software.                                #
#                                                                            #
# This file may be used for bona fide research purposes within the           #
# scientific community so long as proper attribution is given to the journal # 
# article from which it was obtained.                                        #
#                                                                            #
##############################################################################
data_I
_audit_creation_method     SHELXL-97
_chemical_name_systematic
;
4-(4-Chlorophenyl)-3-cyano-7-(4-methoxyphenyl)-5-oxo-5,6,7,8-tetrahydro-
4<i>H</i>-chromen-2-aminium methanolate
;
_chemical_name_common     ?
_chemical_formula_moiety     'C23 H20 Cl N2 O3 +, C H3 O -'
_chemical_formula_sum     'C24 H23 Cl N2 O4'
_chemical_formula_iupac     'C23 H20 Cl N2 O3 +, C H3 O -'
_chemical_formula_weight     438.89
_chemical_melting_point     ?
_symmetry_cell_setting     monoclinic
_symmetry_space_group_name_H-M     'P 21/n'
_symmetry_space_group_name_Hall     '-P 2yn'
loop_
    _symmetry_equiv_pos_as_xyz
    'x, y, z'
    '-x+1/2, y+1/2, -z+1/2'
    '-x, -y, -z'
    'x-1/2, -y-1/2, z-1/2'
_cell_length_a     8.4408(12)
_cell_length_b     26.844(4)
_cell_length_c     10.4615(13)
_cell_angle_alpha     90.00
_cell_angle_beta     100.398(3)
_cell_angle_gamma     90.00
_cell_volume     2331.5(5)
_cell_formula_units_Z     4
_cell_measurement_reflns_used     1476
_cell_measurement_theta_min     2.56
_cell_measurement_theta_max     19.68
_cell_measurement_temperature     291(2)
_exptl_crystal_description     block
_exptl_crystal_colour     colourless
_exptl_crystal_size_max     0.28
_exptl_crystal_size_mid     0.24
_exptl_crystal_size_min     0.20
_exptl_crystal_density_diffrn     1.250
_exptl_crystal_density_meas     ?
_exptl_crystal_density_method     'not measured'
_exptl_crystal_F_000     920
_exptl_absorpt_coefficient_mu     0.195
_exptl_absorpt_correction_type     multi-scan
_exptl_absorpt_process_details     '(SADABS; Bruker, 2000)'
_exptl_absorpt_correction_T_min     0.9487
_exptl_absorpt_correction_T_max     0.9630
_exptl_special_details
;
Least-squares planes (<i>x</i>,<i>y</i>,<i>z</i> in crystal coordinates) and
deviations from them (* indicates atom used to define plane)
7.1912 (0.0049) <i>x</i> + 12.2668 (0.0260) <i>y</i> - 4.2393 (0.0113) <i>z</i>
= 8.2055 (0.0187)
* -0.0076 (0.0019) C1 * -0.0037 (0.0019) C2 * 0.0134 (0.0020) C3 * -0.0120
(0.0019) C4 * 0.0003 (0.0019) C5 * 0.0095 (0.0020) C6
Rms deviation of fitted atoms = 0.0090
- 4.4632 (0.0075) <i>x</i> + 22.2337 (0.0159) <i>y</i> + 2.9074 (0.0097)
<i>z</i> = 7.7773 (0.0151)
Angle to previous plane (with approximate e.s.d.) = 83.14 (7)
* -0.0358 (0.0017) C7 * 0.0190 (0.0018) C8 * 0.0065 (0.0017) C9 * -0.0138
(0.0016) O1 * -0.0093 (0.0017) C10 * 0.0334 (0.0018) C11
Rms deviation of fitted atoms = 0.0227
- 4.8454 (0.0082) <i>x</i> - 5.2426 (0.0307) <i>y</i> + 9.2662 (0.0059)
<i>z</i> = 3.3249 (0.0131)
Angle to previous plane (with approximate e.s.d.) = 73.18 (9)
* -0.0166 (0.0021) C16 * 0.0117 (0.0020) C17 * 0.0054 (0.0019) C18 * -0.0182
(0.0020) C19 * 0.0126 (0.0020) C20 * 0.0050 (0.0021) C21
Rms deviation of fitted atoms = 0.0126
;
_diffrn_ambient_temperature     291(2)
_diffrn_radiation_type     'MoK\a'
_diffrn_radiation_wavelength     0.71073
_diffrn_radiation_source     'sealed tube'
_diffrn_radiation_monochromator     'graphite'
_diffrn_measurement_device_type     'Bruker SMART APEX CCD'
_diffrn_measurement_method     '\f and \w scans'
_diffrn_detector_area_resol_mean     ?
_diffrn_reflns_number     12431
_diffrn_reflns_av_R_equivalents     0.0424
_diffrn_reflns_av_sigmaI/netI     0.0414
_diffrn_reflns_theta_min     2.12
_diffrn_reflns_theta_max     26.00
_diffrn_reflns_theta_full     26.00
_diffrn_measured_fraction_theta_max     0.997
_diffrn_measured_fraction_theta_full     0.997
_diffrn_reflns_limit_h_min     -10
_diffrn_reflns_limit_h_max     10
_diffrn_reflns_limit_k_min     -26
_diffrn_reflns_limit_k_max     33
_diffrn_reflns_limit_l_min     -8
_diffrn_reflns_limit_l_max     12
_diffrn_standards_number     ?
_diffrn_standards_interval_count     ?
_diffrn_standards_interval_time     ?
_diffrn_standards_decay_%     ?
_refine_special_details
;
Refinement of <i>F</i>^2^ against ALL reflections. The weighted <i>R</i>-factor
<i>wR</i> and goodness of fit <i>S</i> are based on <i>F</i>^2^, conventional
<i>R</i>-factors <i>R</i> are based on <i>F</i>, with <i>F</i> set to zero for
negative <i>F</i>^2^. The threshold expression of <i>F</i>^2^ >
\s(<i>F</i>^2^) is used only for calculating <i>R</i>-factors(gt) <i>etc</i>.
and is not relevant to the choice of reflections for refinement.
<i>R</i>-factors based on <i>F</i>^2^ are statistically about twice as large
as those based on <i>F</i>, and <i>R</i>- factors based on ALL data will be
even larger.
;
_reflns_number_total     4566
_reflns_number_gt     3554
_reflns_threshold_expression     I>2\s(I)
_refine_ls_structure_factor_coef     Fsqd
_refine_ls_matrix_type     full
_refine_ls_R_factor_all     0.0755
_refine_ls_R_factor_gt     0.0564
_refine_ls_wR_factor_gt     0.1257
_refine_ls_wR_factor_ref     0.1320
_refine_ls_goodness_of_fit_ref     1.068
_refine_ls_restrained_S_all     1.073
_refine_ls_number_reflns     4566
_refine_ls_number_parameters     283
_refine_ls_number_restraints     9
_refine_ls_hydrogen_treatment     constr
_refine_ls_weighting_scheme     calc
_refine_ls_weighting_details
         'calc w=1/[\s^2^(Fo^2^)+(0.0457P)^2^+1.6707P] where P=(Fo^2^+2Fc^2^)/3'
_atom_sites_solution_hydrogens     geom
_atom_sites_solution_primary     direct
_atom_sites_solution_secondary     difmap
_refine_ls_shift/su_max     0.001
_refine_ls_shift/su_mean     0.000
_refine_diff_density_max     0.183
_refine_diff_density_min     -0.187
_refine_ls_extinction_method     none
_refine_ls_extinction_coef     ?
loop_
    _atom_type_symbol
    _atom_type_description
    _atom_type_scat_dispersion_real
    _atom_type_scat_dispersion_imag
    _atom_type_scat_source
    'C' 'C' 0.0033 0.0016
                         'International Tables Vol C Tables 4.2.6.8 and 6.1.1.4'
    'H' 'H' 0.0000 0.0000
                         'International Tables Vol C Tables 4.2.6.8 and 6.1.1.4'
    'N' 'N' 0.0061 0.0033
                         'International Tables Vol C Tables 4.2.6.8 and 6.1.1.4'
    'O' 'O' 0.0106 0.0060
                         'International Tables Vol C Tables 4.2.6.8 and 6.1.1.4'
    'Cl' 'Cl' 0.1484 0.1585
                         'International Tables Vol C Tables 4.2.6.8 and 6.1.1.4'
_computing_data_collection     'SMART (Bruker, 2000)'
_computing_cell_refinement     'SAINT (Bruker, 2000)'
_computing_data_reduction     'SAINT (Bruker, 2000)'
_computing_structure_solution     'SHELXS97 (Sheldrick, 2008)'
_computing_structure_refinement     'SHELXL97 (Sheldrick, 2008)'
_computing_molecular_graphics     'SHELXTL (Sheldrick, 2008)'
_computing_publication_material     'SHELXTL (Sheldrick, 2008)'
loop_
    _atom_site_type_symbol
    _atom_site_label
    _atom_site_fract_x
    _atom_site_fract_y
    _atom_site_fract_z
    _atom_site_U_iso_or_equiv
    _atom_site_adp_type
    _atom_site_calc_flag
    _atom_site_refinement_flags
    _atom_site_occupancy
    _atom_site_symmetry_multiplicity
    _atom_site_disorder_assembly
    _atom_site_disorder_group
    C C1 1.1955(3) 0.37698(10) 1.1850(2) 0.0370(6) Uani d . 1 1 . .
    C C2 1.2679(3) 0.38035(10) 1.3165(3) 0.0414(6) Uani d . 1 1 . .
    H H2 1.2491 0.4078 1.3661 0.050 Uiso calc R 1 1 . .
    C C3 1.3696(3) 0.34133(10) 1.3721(3) 0.0420(6) Uani d . 1 1 . .
    H H3 1.4215 0.3430 1.4584 0.050 Uiso calc R 1 1 . .
    C C4 1.3903(3) 0.30112(10) 1.2970(3) 0.0397(6) Uani d U 1 1 . .
    C C5 1.3237(3) 0.29740(10) 1.1703(3) 0.0404(6) Uani d U 1 1 . .
    H H5 1.3429 0.2697 1.1220 0.048 Uiso calc R 1 1 . .
    C C6 1.2232(3) 0.33683(10) 1.1117(3) 0.0422(6) Uani d . 1 1 . .
    H H6 1.1767 0.3353 1.0242 0.051 Uiso calc R 1 1 . .
    C C7 1.0925(3) 0.42032(10) 1.1254(2) 0.0348(5) Uani d . 1 1 . .
    H H7 1.0677 0.4414 1.1957 0.042 Uiso calc R 1 1 . .
    C C8 1.1785(3) 0.45122(9) 1.0401(2) 0.0335(5) Uani d . 1 1 . .
    C C9 1.1299(3) 0.45753(9) 0.9128(2) 0.0357(5) Uani d . 1 1 . .
    C C10 0.8945(3) 0.40928(10) 0.9150(2) 0.0371(5) Uani d U 1 1 . .
    C C11 0.9333(3) 0.40222(10) 1.0433(2) 0.0349(5) Uani d . 1 1 . .
    C C12 0.8178(3) 0.37688(10) 1.1067(3) 0.0395(6) Uani d . 1 1 . .
    C C13 0.6618(3) 0.35784(12) 1.0346(3) 0.0461(7) Uani d . 1 1 . .
    H H13A 0.6427 0.3248 1.0659 0.055 Uiso calc R 1 1 . .
    H H13B 0.5755 0.3793 1.0512 0.055 Uiso calc R 1 1 . .
    C C14 0.6599(4) 0.35575(12) 0.8962(3) 0.0492(7) Uani d U 1 1 . .
    H H14 0.7259 0.3259 0.8936 0.059 Uiso calc R 1 1 . .
    C C15 0.7507(3) 0.39052(10) 0.8273(2) 0.0384(5) Uani d U 1 1 . .
    H H15A 0.7831 0.3736 0.7543 0.046 Uiso calc R 1 1 . .
    H H15B 0.6821 0.4183 0.7938 0.046 Uiso calc R 1 1 . .
    C C16 0.5059(3) 0.33767(11) 0.8126(3) 0.0454(7) Uani d . 1 1 . .
    C C17 0.3746(3) 0.37013(10) 0.7654(3) 0.0420(6) Uani d U 1 1 . .
    H H17 0.3815 0.4034 0.7903 0.050 Uiso calc R 1 1 . .
    C C18 0.2351(3) 0.35330(10) 0.6822(3) 0.0422(6) Uani d U 1 1 . .
    H H18 0.1502 0.3747 0.6512 0.051 Uiso calc R 1 1 . .
    C C19 0.2300(3) 0.30415(9) 0.6492(3) 0.0382(6) Uani d . 1 1 . .
    C C20 0.3501(3) 0.27166(10) 0.6969(3) 0.0409(6) Uani d U 1 1 . .
    H H20 0.3393 0.2381 0.6751 0.049 Uiso calc R 1 1 . .
    C C21 0.4885(3) 0.28832(11) 0.7779(3) 0.0475(7) Uani d U 1 1 . .
    H H21 0.5704 0.2659 0.8090 0.057 Uiso calc R 1 1 . .
    C C22 1.3256(3) 0.47351(9) 1.0965(2) 0.0336(5) Uani d . 1 1 . .
    C C23 -0.0285(3) 0.31490(11) 0.5070(3) 0.0453(7) Uani d . 1 1 . .
    H H23A -0.0693 0.3324 0.5742 0.068 Uiso calc R 1 1 . .
    H H23B -0.1129 0.2951 0.4581 0.068 Uiso calc R 1 1 . .
    H H23C 0.0094 0.3384 0.4503 0.068 Uiso calc R 1 1 . .
    C C24 0.7601(4) 0.45139(11) 0.4691(3) 0.0514(7) Uani d . 1 1 . .
    H H24A 0.6616 0.4430 0.4118 0.077 Uiso calc R 1 1 . .
    H H24B 0.7419 0.4792 0.5224 0.077 Uiso calc R 1 1 . .
    H H24C 0.7964 0.4233 0.5234 0.077 Uiso calc R 1 1 . .
    Cl Cl1 1.51263(8) 0.25245(3) 1.36958(7) 0.04615(19) Uani d . 1 1 . .
    N N1 1.2003(3) 0.48469(10) 0.8308(3) 0.0576(7) Uani d . 1 1 . .
    H H1A 1.1508 0.4791 0.7496 0.086 Uiso calc R 1 1 . .
    H H1B 1.3035 0.4761 0.8393 0.086 Uiso calc RD 1 1 . .
    H H1C 1.1932 0.5169 0.8494 0.086 Uiso calc R 1 1 . .
    N N2 1.4468(3) 0.49159(8) 1.1468(2) 0.0406(5) Uani d . 1 1 . .
    O O1 0.9900(2) 0.43720(7) 0.84663(16) 0.0390(4) Uani d U 1 1 . .
    O O2 0.8398(2) 0.37310(7) 1.22654(17) 0.0427(5) Uani d . 1 1 . .
    O O3 0.1011(2) 0.28334(7) 0.56417(18) 0.0450(5) Uani d . 1 1 . .
    O O4 0.8804(2) 0.46438(8) 0.3939(2) 0.0527(5) Uani d . 1 1 . .
loop_
    _atom_site_aniso_label
    _atom_site_aniso_U_11
    _atom_site_aniso_U_22
    _atom_site_aniso_U_33
    _atom_site_aniso_U_12
    _atom_site_aniso_U_13
    _atom_site_aniso_U_23
    C1 0.0339(13) 0.0411(14) 0.0363(13) -0.0051(11) 0.0073(11) 0.0039(11)
    C2 0.0393(14) 0.0445(15) 0.0361(14) 0.0022(12) -0.0043(11) 0.0039(11)
    C3 0.0450(15) 0.0428(15) 0.0342(13) 0.0036(12) -0.0037(11) 0.0025(11)
    C4 0.0350(13) 0.0454(15) 0.0416(12) 0.0154(12) 0.0149(10) 0.0110(11)
    C5 0.0438(14) 0.0379(14) 0.0395(12) 0.0075(12) 0.0075(11) 0.0056(11)
    C6 0.0412(14) 0.0376(14) 0.0425(14) 0.0144(12) -0.0063(11) -0.0016(11)
    C7 0.0243(11) 0.0400(14) 0.0390(13) -0.0040(10) 0.0023(10) 0.0052(11)
    C8 0.0336(12) 0.0288(12) 0.0365(13) 0.0003(10) 0.0022(10) 0.0025(10)
    C9 0.0287(12) 0.0336(13) 0.0423(14) -0.0044(10) -0.0005(10) -0.0013(11)
    C10 0.0327(12) 0.0427(14) 0.0348(13) 0.0024(10) 0.0032(9) 0.0024(10)
    C11 0.0294(12) 0.0444(14) 0.0324(12) 0.0032(11) 0.0091(10) -0.0027(11)
    C12 0.0320(13) 0.0447(15) 0.0429(15) -0.0038(11) 0.0095(11) 0.0070(12)
    C13 0.0394(15) 0.0538(17) 0.0440(15) -0.0005(13) 0.0042(12) 0.0026(13)
    C14 0.0443(15) 0.0549(17) 0.0443(16) -0.0075(12) -0.0028(12) 0.0041(13)
    C15 0.0368(12) 0.0387(14) 0.0363(13) -0.0032(10) -0.0020(10) 0.0004(10)
    C16 0.0443(15) 0.0448(16) 0.0416(15) 0.0130(12) -0.0069(12) -0.0059(12)
    C17 0.0387(13) 0.0426(15) 0.0444(15) 0.0020(11) 0.0067(11) 0.0074(12)
    C18 0.0410(14) 0.0388(14) 0.0446(15) -0.0056(11) 0.0023(11) 0.0068(11)
    C19 0.0335(13) 0.0352(13) 0.0418(14) 0.0139(11) -0.0038(11) -0.0037(11)
    C20 0.0331(13) 0.0365(14) 0.0500(15) 0.0051(11) -0.0009(11) 0.0061(11)
    C21 0.0398(14) 0.0450(16) 0.0517(16) -0.0135(12) -0.0074(12) 0.0141(13)
    C22 0.0317(13) 0.0297(12) 0.0410(13) -0.0070(10) 0.0106(11) 0.0027(10)
    C23 0.0370(14) 0.0477(16) 0.0441(15) 0.0007(12) -0.0122(11) 0.0103(12)
    C24 0.0565(18) 0.0480(17) 0.0529(17) 0.0150(14) 0.0186(14) 0.0118(14)
    Cl1 0.0419(4) 0.0492(4) 0.0497(4) 0.0160(3) 0.0148(3) 0.0153(3)
    N1 0.0484(14) 0.0671(17) 0.0570(15) -0.0033(13) 0.0080(12) 0.0131(13)
    N2 0.0376(12) 0.0419(12) 0.0391(12) -0.0072(10) -0.0020(9) 0.0002(10)
    O1 0.0356(9) 0.0435(10) 0.0372(10) -0.0063(8) 0.0046(7) 0.0024(8)
    O2 0.0417(10) 0.0461(11) 0.0390(10) -0.0109(8) 0.0037(8) 0.0156(8)
    O3 0.0397(10) 0.0438(11) 0.0458(11) 0.0018(8) -0.0075(8) 0.0069(8)
    O4 0.0561(12) 0.0491(12) 0.0532(12) 0.0147(10) 0.0108(10) 0.0063(9)
_geom_special_details
;
All e.s.d.'s (except the e.s.d. in the dihedral angle between two l.s. planes)
are estimated using the full covariance matrix. The cell e.s.d.'s are taken
into account individually in the estimation of e.s.d.'s in distances, angles
and torsion angles; correlations between e.s.d.'s in cell parameters are only
used when they are defined by crystal symmetry. An approximate (isotropic)
treatment of cell e.s.d.'s is used for estimating e.s.d.'s involving l.s.
planes.
;
loop_
    _geom_bond_atom_site_label_1
    _geom_bond_atom_site_label_2
    _geom_bond_site_symmetry_2
    _geom_bond_distance
    _geom_bond_publ_flag
    C1 C6 . 1.367(4) ?
    C1 C2 . 1.404(4) ?
    C1 C7 . 1.518(4) ?
    C2 C3 . 1.411(4) ?
    C2 H2 . 0.9300 ?
    C3 C4 . 1.365(4) ?
    C3 H3 . 0.9300 ?
    C4 C5 . 1.347(4) ?
    C4 Cl1 . 1.751(3) ?
    C5 C6 . 1.424(3) ?
    C5 H5 . 0.9300 ?
    C6 H6 . 0.9300 ?
    C7 C8 . 1.499(3) ?
    C7 C11 . 1.537(3) ?
    C7 H7 . 0.9800 ?
    C8 C9 . 1.331(3) ?
    C8 C22 . 1.408(3) ?
    C9 N1 . 1.343(3) ?
    C9 O1 . 1.370(3) ?
    C10 C11 . 1.336(3) ?
    C10 O1 . 1.390(3) ?
    C10 C15 . 1.472(3) ?
    C11 C12 . 1.445(3) ?
    C12 O2 . 1.238(3) ?
    C12 C13 . 1.485(4) ?
    C13 C14 . 1.446(4) ?
    C13 H13A . 0.9700 ?
    C13 H13B . 0.9700 ?
    C14 C15 . 1.476(4) ?
    C14 C16 . 1.509(4) ?
    C14 H14 . 0.9800 ?
    C15 H15A . 0.9700 ?
    C15 H15B . 0.9700 ?
    C16 C21 . 1.375(4) ?
    C16 C17 . 1.426(4) ?
    C17 C18 . 1.407(4) ?
    C17 H17 . 0.9300 ?
    C18 C19 . 1.363(4) ?
    C18 H18 . 0.9300 ?
    C19 C20 . 1.362(3) ?
    C19 O3 . 1.392(3) ?
    C20 C21 . 1.388(4) ?
    C20 H20 . 0.9300 ?
    C21 H21 . 0.9300 ?
    C22 N2 . 1.168(3) ?
    C23 O3 . 1.427(3) ?
    C23 H23A . 0.9600 ?
    C23 H23B . 0.9600 ?
    C23 H23C . 0.9600 ?
    C24 O4 . 1.435(3) ?
    C24 H24A . 0.9600 ?
    C24 H24B . 0.9600 ?
    C24 H24C . 0.9600 ?
    N1 H1A . 0.8900 ?
    N1 H1B . 0.8900 ?
    N1 H1C . 0.8900 ?
loop_
    _geom_angle_atom_site_label_1
    _geom_angle_atom_site_label_2
    _geom_angle_atom_site_label_3
    _geom_angle_site_symmetry_1
    _geom_angle_site_symmetry_3
    _geom_angle
    _geom_angle_publ_flag
    C6 C1 C2 . . 120.8(2) ?
    C6 C1 C7 . . 121.2(2) ?
    C2 C1 C7 . . 118.0(2) ?
    C1 C2 C3 . . 118.7(3) ?
    C1 C2 H2 . . 120.6 ?
    C3 C2 H2 . . 120.6 ?
    C4 C3 C2 . . 118.8(2) ?
    C4 C3 H3 . . 120.6 ?
    C2 C3 H3 . . 120.6 ?
    C5 C4 C3 . . 123.4(2) ?
    C5 C4 Cl1 . . 118.7(2) ?
    C3 C4 Cl1 . . 117.8(2) ?
    C4 C5 C6 . . 118.6(3) ?
    C4 C5 H5 . . 120.7 ?
    C6 C5 H5 . . 120.7 ?
    C1 C6 C5 . . 119.6(2) ?
    C1 C6 H6 . . 120.2 ?
    C5 C6 H6 . . 120.2 ?
    C8 C7 C1 . . 111.4(2) ?
    C8 C7 C11 . . 108.1(2) ?
    C1 C7 C11 . . 111.4(2) ?
    C8 C7 H7 . . 108.6 ?
    C1 C7 H7 . . 108.6 ?
    C11 C7 H7 . . 108.6 ?
    C9 C8 C22 . . 117.0(2) ?
    C9 C8 C7 . . 124.8(2) ?
    C22 C8 C7 . . 118.1(2) ?
    C8 C9 N1 . . 128.0(2) ?
    C8 C9 O1 . . 122.5(2) ?
    N1 C9 O1 . . 109.5(2) ?
    C11 C10 O1 . . 122.2(2) ?
    C11 C10 C15 . . 127.1(2) ?
    O1 C10 C15 . . 110.7(2) ?
    C10 C11 C12 . . 117.7(2) ?
    C10 C11 C7 . . 123.2(2) ?
    C12 C11 C7 . . 119.1(2) ?
    O2 C12 C11 . . 120.9(2) ?
    O2 C12 C13 . . 116.3(2) ?
    C11 C12 C13 . . 122.6(2) ?
    C14 C13 C12 . . 111.8(2) ?
    C14 C13 H13A . . 109.3 ?
    C12 C13 H13A . . 109.3 ?
    C14 C13 H13B . . 109.3 ?
    C12 C13 H13B . . 109.3 ?
    H13A C13 H13B . . 107.9 ?
    C13 C14 C15 . . 123.5(3) ?
    C13 C14 C16 . . 116.5(3) ?
    C15 C14 C16 . . 112.9(2) ?
    C13 C14 H14 . . 98.9 ?
    C15 C14 H14 . . 98.9 ?
    C16 C14 H14 . . 98.9 ?
    C10 C15 C14 . . 110.8(2) ?
    C10 C15 H15A . . 109.5 ?
    C14 C15 H15A . . 109.5 ?
    C10 C15 H15B . . 109.5 ?
    C14 C15 H15B . . 109.5 ?
    H15A C15 H15B . . 108.1 ?
    C21 C16 C17 . . 117.3(3) ?
    C21 C16 C14 . . 120.2(3) ?
    C17 C16 C14 . . 122.6(3) ?
    C18 C17 C16 . . 122.0(3) ?
    C18 C17 H17 . . 119.0 ?
    C16 C17 H17 . . 119.0 ?
    C19 C18 C17 . . 116.9(3) ?
    C19 C18 H18 . . 121.6 ?
    C17 C18 H18 . . 121.6 ?
    C20 C19 C18 . . 122.7(3) ?
    C20 C19 O3 . . 114.9(2) ?
    C18 C19 O3 . . 122.4(2) ?
    C19 C20 C21 . . 120.4(3) ?
    C19 C20 H20 . . 119.8 ?
    C21 C20 H20 . . 119.8 ?
    C16 C21 C20 . . 120.7(3) ?
    C16 C21 H21 . . 119.7 ?
    C20 C21 H21 . . 119.7 ?
    N2 C22 C8 . . 178.0(3) ?
    O3 C23 H23A . . 109.5 ?
    O3 C23 H23B . . 109.5 ?
    H23A C23 H23B . . 109.5 ?
    O3 C23 H23C . . 109.5 ?
    H23A C23 H23C . . 109.5 ?
    H23B C23 H23C . . 109.5 ?
    O4 C24 H24A . . 109.5 ?
    O4 C24 H24B . . 109.5 ?
    H24A C24 H24B . . 109.5 ?
    O4 C24 H24C . . 109.5 ?
    H24A C24 H24C . . 109.5 ?
    H24B C24 H24C . . 109.5 ?
    C9 N1 H1A . . 109.5 ?
    C9 N1 H1B . . 109.5 ?
    H1A N1 H1B . . 109.5 ?
    C9 N1 H1C . . 109.5 ?
    H1A N1 H1C . . 109.5 ?
    H1B N1 H1C . . 109.5 ?
    C9 O1 C10 . . 118.80(19) ?
    C19 O3 C23 . . 118.8(2) ?
loop_
    _geom_torsion_atom_site_label_1
    _geom_torsion_atom_site_label_2
    _geom_torsion_atom_site_label_3
    _geom_torsion_atom_site_label_4
    _geom_torsion_site_symmetry_1
    _geom_torsion_site_symmetry_2
    _geom_torsion_site_symmetry_3
    _geom_torsion_site_symmetry_4
    _geom_torsion
    _geom_torsion_publ_flag
    C6 C1 C2 C3 . . . . -0.2(4) ?
    C7 C1 C2 C3 . . . . -177.4(2) ?
    C1 C2 C3 C4 . . . . -1.8(4) ?
    C2 C3 C4 C5 . . . . 2.7(4) ?
    C2 C3 C4 Cl1 . . . . -178.2(2) ?
    C3 C4 C5 C6 . . . . -1.5(4) ?
    Cl1 C4 C5 C6 . . . . 179.5(2) ?
    C2 C1 C6 C5 . . . . 1.4(4) ?
    C7 C1 C6 C5 . . . . 178.5(2) ?
    C4 C5 C6 C1 . . . . -0.6(4) ?
    C6 C1 C7 C8 . . . . -72.7(3) ?
    C2 C1 C7 C8 . . . . 104.4(3) ?
    C6 C1 C7 C11 . . . . 48.2(3) ?
    C2 C1 C7 C11 . . . . -134.7(2) ?
    C1 C7 C8 C9 . . . . 117.3(3) ?
    C11 C7 C8 C9 . . . . -5.5(3) ?
    C1 C7 C8 C22 . . . . -59.6(3) ?
    C11 C7 C8 C22 . . . . 177.6(2) ?
    C22 C8 C9 N1 . . . . -3.3(4) ?
    C7 C8 C9 N1 . . . . 179.7(3) ?
    C22 C8 C9 O1 . . . . 179.2(2) ?
    C7 C8 C9 O1 . . . . 2.3(4) ?
    O1 C10 C11 C12 . . . . 173.9(2) ?
    C15 C10 C11 C12 . . . . -5.3(4) ?
    O1 C10 C11 C7 . . . . -5.2(4) ?
    C15 C10 C11 C7 . . . . 175.6(2) ?
    C8 C7 C11 C10 . . . . 6.9(3) ?
    C1 C7 C11 C10 . . . . -115.9(3) ?
    C8 C7 C11 C12 . . . . -172.2(2) ?
    C1 C7 C11 C12 . . . . 65.0(3) ?
    C10 C11 C12 O2 . . . . -173.5(3) ?
    C7 C11 C12 O2 . . . . 5.7(4) ?
    C10 C11 C12 C13 . . . . 1.3(4) ?
    C7 C11 C12 C13 . . . . -179.5(2) ?
    O2 C12 C13 C14 . . . . -169.7(3) ?
    C11 C12 C13 C14 . . . . 15.3(4) ?
    C12 C13 C14 C15 . . . . -30.8(4) ?
    C12 C13 C14 C16 . . . . -179.1(2) ?
    C11 C10 C15 C14 . . . . -7.9(4) ?
    O1 C10 C15 C14 . . . . 172.8(2) ?
    C13 C14 C15 C10 . . . . 27.5(4) ?
    C16 C14 C15 C10 . . . . 176.7(2) ?
    C13 C14 C16 C21 . . . . -94.4(4) ?
    C15 C14 C16 C21 . . . . 114.1(3) ?
    C13 C14 C16 C17 . . . . 86.3(4) ?
    C15 C14 C16 C17 . . . . -65.2(4) ?
    C21 C16 C17 C18 . . . . -2.6(4) ?
    C14 C16 C17 C18 . . . . 176.7(3) ?
    C16 C17 C18 C19 . . . . 0.5(4) ?
    C17 C18 C19 C20 . . . . 2.4(4) ?
    C17 C18 C19 O3 . . . . -177.8(2) ?
    C18 C19 C20 C21 . . . . -3.1(4) ?
    O3 C19 C20 C21 . . . . 177.0(3) ?
    C17 C16 C21 C20 . . . . 1.9(4) ?
    C14 C16 C21 C20 . . . . -177.4(3) ?
    C19 C20 C21 C16 . . . . 0.8(4) ?
    C8 C9 O1 C10 . . . . 0.6(4) ?
    N1 C9 O1 C10 . . . . -177.3(2) ?
    C11 C10 O1 C9 . . . . 1.0(4) ?
    C15 C10 O1 C9 . . . . -179.7(2) ?
    C20 C19 O3 C23 . . . . -178.5(2) ?
    C18 C19 O3 C23 . . . . 1.6(4) ?
loop_
    _geom_hbond_atom_site_label_D
    _geom_hbond_atom_site_label_H
    _geom_hbond_atom_site_label_A
    _geom_hbond_site_symmetry_A
    _geom_hbond_distance_DH
    _geom_hbond_distance_HA
    _geom_hbond_distance_DA
    _geom_hbond_angle_DHA
    N1 H1A O4 3_766 0.89 2.12 2.698(4) 122.2
    N1 H1B N2 3_867 0.89 2.26 3.014(5) 142.4
data_global
_journal_date_recd_electronic     2012-02-08
_journal_date_accepted     2012-02-16
_journal_name_full     'Acta Crystallographica, Section E'
_journal_year     2012
_journal_volume     68
_journal_issue      3
_journal_page_first     o824
_journal_page_last     o824
_journal_paper_category     QO
_journal_paper_doi     10.1107/S1600536812007088
_journal_coeditor_code     RZ2709
_publ_contact_author_name     'Yang-Bing Ou'
_publ_contact_author_address
;
Postdoctoral Research Station of Shandong University of TCM
Jinan 250355
People's Republic of China
;
_publ_contact_author_email     'sunrong107@163.com'
_publ_contact_author_fax     '+86-531-88751970'
_publ_contact_author_phone     '+86-531-82949843'
_publ_section_title
;\
4-(4-Chlorophenyl)-3-cyano-7-(4-methoxyphenyl)-5-oxo-5,6,7,8-tetrahydro-\
4<i>H</i>-chromen-2-aminium methanolate
;
loop_
    _publ_author_name
    _publ_author_footnote
    _publ_author_address
    'Sun, Rong' ?
;
Shandong Academy of Chinese Medicine
and Postdoctoral Research Station of Shandong University of TCM
Jinan 250355
People's Republic of China
;
    'Wang, Ke' .
;
Key Laboratory of Nuclear Medicine
Ministry of Health
Jiangsu Key Laboratory of Molecular Nuclear Medicine
Jiangsu Institute of Nuclear Medicine
Wuxi 214063
People's Republic of China
;
    'Wu, Dong-Dong' .
;
Shanghai Institute of Materia Medica
Chinese Academy of Sciences
Shanghai 201203
People's Republic of China
;
    'Huang, Wei' .
;
Shandong Academy of Chinese Medicine
Jinan 250014
People's Republic of China
;
    'Ou, Yang-Bing' .
;
Postdoctoral Research Station of Shandong University of TCM
Jinan 250355
People's Republic of China
;
