# Supplementary material for: 4-(4-Chloro­phen­yl)-3-cyano-7-(4-meth­oxy­phen­yl)-5-oxo-5,6,7,8-tetra­hydro-4H-chromen-2-aminium methano­late
Source: Acta Crystallogr Sect E Struct Rep Online. 2012 Feb 24;68(Pt 3):o824. doi: 10.1107/S1600536812007088 (PMC3297885; doi:10.1107/S1600536812007088)
Supplement: Supplementary file 2 [file e-68-0o824-Isup2.hkl]

# 
# h,k,l, Fc-squared, Fo-squared, sigma(Fo-squared) and status flag 
# 
data_I
_shelx_title ' xxx in P2(1)/n' 
_shelx_refln_list_code          4 
_shelx_F_calc_maximum      199.58 
_exptl_crystal_F_000       920.00 
_reflns_d_resolution_high  0.8107 
 
loop_ 
 _symmetry_equiv_pos_as_xyz 
 'x, y, z' 
 '-x+1/2, y+1/2, -z+1/2' 
 '-x, -y, -z' 
 'x-1/2, -y-1/2, z-1/2' 
 
_cell_length_a     8.4408 
_cell_length_b    26.8443 
_cell_length_c    10.4615 
_cell_angle_alpha  90.000 
_cell_angle_beta  100.398 
_cell_angle_gamma  90.000 
 
_shelx_F_squared_multiplier     1.000 
 
loop_ 
 _refln_index_h 
 _refln_index_k 
 _refln_index_l 
 _refln_F_squared_calc 
 _refln_F_squared_meas 
 _refln_F_squared_sigma 
 _refln_observed_status 
   2   0   0     2059.38     1992.31     28.32 o 
   4   0   0      101.96      106.77      6.69 o 
   6   0   0     1446.32     1410.98     71.50 o 
   8   0   0      706.58      749.55     21.42 o 
  10   0   0       65.40       56.65      2.53 o 
   1   1   0     5691.99     5858.41    138.37 o 
   2   1   0     2018.85     1957.32     69.49 o 
   3   1   0     1476.57     1427.11     38.89 o 
   4   1   0        5.54        8.83      2.90 o 
   5   1   0       74.32      106.42     11.41 o 
   6   1   0      474.49      480.44     11.48 o 
   7   1   0      110.30       99.20     14.56 o 
   8   1   0       88.02       96.48     22.63 o 
   9   1   0      141.61      135.25      9.43 o 
  10   1   0       17.70       41.77     18.84 o 
   1   2   0     1828.75     1967.86     25.66 o 
   2   2   0     5624.35     5282.51    188.30 o 
   3   2   0      486.44      781.89     12.05 o 
   4   2   0      991.11      929.16     32.47 o 
   5   2   0       19.15       22.42      6.68 o 
   6   2   0      549.89      535.25      8.34 o 
   7   2   0      537.55      496.70     17.48 o 
   8   2   0      494.86      432.39     11.52 o 
   9   2   0       20.44       34.96      8.08 o 
  10   2   0       28.48       31.55      2.65 o 
   1   3   0     3691.36     3658.89     24.23 o 
   2   3   0      345.19      325.12     10.71 o 
   3   3   0      993.58      983.79    106.42 o 
   4   3   0     1374.93     1404.16     23.50 o 
   5   3   0       94.83      139.15      7.86 o 
   6   3   0       86.97       91.23      2.11 o 
   7   3   0     1018.49      911.84     43.98 o 
   8   3   0        0.73       13.95      7.25 o 
   9   3   0       61.12       77.00     12.86 o 
  10   3   0       73.31      114.68     33.16 o 
   0   4   0     1291.23     1407.23     30.86 o 
   1   4   0     6528.09     6076.58     26.86 o 
   2   4   0    13136.97    12302.08    330.10 o 
   3   4   0       38.70       38.13      4.63 o 
   4   4   0      441.59      402.48     17.30 o 
   5   4   0      230.01      228.97     30.59 o 
   6   4   0      466.10      436.10     13.23 o 
   7   4   0      806.89      763.08     10.82 o 
   8   4   0       33.86       31.02      2.02 o 
   9   4   0       24.94       23.49      4.61 o 
  10   4   0       76.03       72.12      1.38 o 
   1   5   0     7629.27     7255.86    169.77 o 
   2   5   0      274.15      329.00     28.58 o 
   3   5   0        0.46       12.36      4.94 o 
   4   5   0      685.60      664.78      8.88 o 
   5   5   0       58.09       52.68      6.73 o 
   6   5   0       40.08       40.83     38.41 o 
   7   5   0       49.07       63.97     12.78 o 
   8   5   0        9.14       12.66     11.35 o 
   9   5   0      149.23      189.07     12.87 o 
  10   5   0       15.93       21.90      9.90 o 
   0   6   0      152.27      152.44      2.76 o 
   1   6   0     9750.16     9108.30    110.64 o 
   2   6   0     6443.15     5937.82     86.59 o 
   3   6   0      810.49      875.70     34.95 o 
   4   6   0      213.05      225.62      4.41 o 
   5   6   0     1718.26     1615.12     10.80 o 
   6   6   0       14.86       15.25      7.64 o 
   7   6   0      278.02      266.25      3.79 o 
   8   6   0      155.99      144.91      7.37 o 
   9   6   0       66.19       68.00      6.68 o 
  10   6   0      118.26      119.47     20.59 o 
   1   7   0     5934.70     5583.28    256.09 o 
   2   7   0      114.89      232.61     12.00 o 
   3   7   0      580.22      632.25     13.28 o 
   4   7   0     1916.22     1908.03     19.03 o 
   5   7   0     1067.12      956.77     18.09 o 
   6   7   0       31.55       26.88      5.33 o 
   7   7   0        8.38        8.60      4.11 o 
   8   7   0      165.95      149.17     39.84 o 
   9   7   0       15.79       21.15      8.56 o 
  10   7   0       29.35       33.35      2.51 o 
   0   8   0     5024.45     5289.72     17.73 o 
   1   8   0      122.80      108.62     59.83 o 
   2   8   0      867.59      919.95     33.55 o 
   3   8   0      607.82      604.88     17.93 o 
   4   8   0       79.43      114.84      5.96 o 
   5   8   0      423.82      477.25     17.45 o 
   6   8   0      538.19      537.05      5.42 o 
   7   8   0       29.37       41.24     19.68 o 
   8   8   0       28.24       44.13      8.52 o 
   9   8   0        0.28        0.00      1.84 o 
   1   9   0     1167.96     1287.73     41.63 o 
   2   9   0       12.85       25.63     12.47 o 
   3   9   0      932.23      847.78      7.89 o 
   4   9   0      113.49      109.95      8.78 o 
   5   9   0      253.14      249.46     28.48 o 
   6   9   0      429.30      429.29     12.18 o 
   7   9   0       54.47       48.81      4.46 o 
   8   9   0      148.74      156.92      8.03 o 
   9   9   0       17.96       32.22      8.68 o 
   0  10   0     2679.10     2542.96     33.39 o 
   1  10   0      322.63      269.38      5.19 o 
   2  10   0      178.22      205.50      8.07 o 
   3  10   0       42.74       59.52     10.45 o 
   4  10   0      314.12      375.87     14.19 o 
   5  10   0        5.43       16.72      8.38 o 
   6  10   0     2082.09     2172.73     38.69 o 
   7  10   0       15.67       25.11     17.85 o 
   8  10   0      468.69      448.92     19.23 o 
   9  10   0        0.16        2.90      3.91 o 
   1  11   0       22.27       41.67     10.37 o 
   2  11   0     3260.62     3105.29     76.21 o 
   3  11   0      290.09      277.98     12.91 o 
   4  11   0       19.20       23.98      5.75 o 
   5  11   0        0.66        0.00     11.93 o 
   6  11   0      211.06      203.61     14.13 o 
   7  11   0        2.48        5.47      7.85 o 
   8  11   0      135.03      118.48     10.01 o 
   9  11   0        0.74       13.71      7.13 o 
   0  12   0     2423.60     2547.76     22.26 o 
   1  12   0       24.32       90.51     23.44 o 
   2  12   0     8197.90     7623.73     19.18 o 
   3  12   0      325.46      337.56     20.47 o 
   4  12   0     2345.28     2219.71     98.17 o 
   5  12   0       12.98      114.90     19.90 o 
   6  12   0        9.72       29.22     18.51 o 
   7  12   0      489.81      477.52     13.03 o 
   8  12   0       20.35       17.11      6.45 o 
   9  12   0        0.82       25.48     15.93 o 
   1  13   0     1713.09     1645.96     45.07 o 
   2  13   0      382.10      372.66      6.80 o 
   3  13   0      474.89      453.85      7.97 o 
   4  13   0      142.07      134.44      8.05 o 
   5  13   0      257.17      236.02     18.42 o 
   6  13   0       69.36       81.04     12.84 o 
   7  13   0      230.27      236.97      7.74 o 
   8  13   0       68.91       58.09      6.68 o 
   9  13   0      113.83      127.51     30.51 o 
   0  14   0      108.64      134.96     14.19 o 
   1  14   0      231.39      284.35     15.78 o 
   2  14   0       29.59       27.07     13.68 o 
   3  14   0      145.06      150.19      6.34 o 
   4  14   0      756.48      773.24     12.09 o 
   5  14   0       48.23      102.37     27.29 o 
   6  14   0       39.56       39.42     15.12 o 
   7  14   0       34.08       40.64     10.36 o 
   8  14   0       54.87       77.58     11.95 o 
   9  14   0        0.86        6.84      8.04 o 
   1  15   0        4.83       14.74     11.80 o 
   2  15   0       61.71       75.63     13.53 o 
   3  15   0      196.79      264.38     19.37 o 
   4  15   0       78.10       78.47      8.52 o 
   5  15   0      974.30      919.62      5.99 o 
   6  15   0        0.07        0.00     16.76 o 
   7  15   0       69.02      104.18     20.03 o 
   8  15   0      131.74      131.58      5.89 o 
   9  15   0        4.35        0.00      8.98 o 
   0  16   0      280.65      342.28     19.69 o 
   1  16   0      563.54      580.41     16.61 o 
   2  16   0      243.52      289.56     12.58 o 
   3  16   0        8.23       29.23     26.49 o 
   4  16   0     1964.38     1878.07     10.13 o 
   5  16   0     1220.30     1235.43     14.62 o 
   6  16   0      540.64      503.94      6.24 o 
   7  16   0       25.19       51.01     21.57 o 
   8  16   0        0.05       14.02     11.05 o 
   1  17   0       18.61       34.84     23.21 o 
   2  17   0       86.65       90.17     22.33 o 
   3  17   0      235.61      221.38     11.86 o 
   4  17   0       13.54       11.75      9.90 o 
   5  17   0     1031.70     1035.62      7.25 o 
   6  17   0       25.52       36.96      7.66 o 
   7  17   0      201.28      171.36     12.32 o 
   8  17   0        4.00        2.88     10.49 o 
   0  18   0      332.49      341.00      6.48 o 
   1  18   0        8.84       29.12      7.30 o 
   2  18   0      145.75      202.27     10.71 o 
   3  18   0        2.16        0.00      6.25 o 
   4  18   0       83.42       91.64     12.44 o 
   5  18   0       26.79       21.71      4.02 o 
   6  18   0      104.11      119.48     11.95 o 
   7  18   0       82.41       70.13     19.80 o 
   8  18   0       16.97       18.56      4.84 o 
   1  19   0       43.79       59.45      2.84 o 
   2  19   0        0.08        0.00      5.41 o 
   3  19   0       58.26       72.23     11.85 o 
   4  19   0       99.80      113.25     10.13 o 
   5  19   0        0.09        2.01     10.06 o 
   6  19   0       93.84      127.19     23.17 o 
   7  19   0        5.63       25.96      8.77 o 
   8  19   0      237.43      234.13      8.17 o 
   0  20   0      404.62      362.19      8.17 o 
   1  20   0      446.94      479.85     35.35 o 
   2  20   0      278.83      255.61      2.12 o 
   3  20   0      342.20      380.21     22.11 o 
   4  20   0      548.57      534.73     13.01 o 
   5  20   0        7.20        4.22      4.77 o 
   6  20   0        0.60        7.15      4.84 o 
   7  20   0       91.70       86.98     21.65 o 
   8  20   0      122.49      132.31     18.99 o 
   1  21   0       11.86       11.45      9.79 o 
   2  21   0       43.02       53.15      7.69 o 
   3  21   0       42.13       46.51     19.30 o 
   4  21   0      192.92      233.25     11.07 o 
   5  21   0        7.10        8.82     10.13 o 
   6  21   0       12.34        5.07      5.19 o 
   7  21   0        8.97        4.77      5.67 o 
   0  22   0      372.01      374.02     27.86 o 
   1  22   0        3.89       11.78      8.41 o 
   2  22   0       92.75       89.26      4.32 o 
   3  22   0      135.32      183.76     12.69 o 
   4  22   0     1194.00     1077.35     15.63 o 
   5  22   0       56.26       56.04     13.93 o 
   6  22   0      122.15      133.69      8.41 o 
   7  22   0        2.59       23.96     16.87 o 
   1  23   0      373.54      427.01     11.48 o 
   2  23   0       56.67       80.90     21.94 o 
   3  23   0      677.81      640.11     16.46 o 
   4  23   0      674.82      629.23      8.87 o 
   5  23   0       50.21       53.77     11.82 o 
   6  23   0       66.55       73.62      8.44 o 
   7  23   0        6.05       33.19     15.05 o 
   0  24   0      958.01      896.21     10.36 o 
   1  24   0      105.38      107.62     12.14 o 
   2  24   0       76.50       73.52     12.10 o 
   3  24   0       69.52       68.18      6.91 o 
   4  24   0        6.45        7.86      6.69 o 
   5  24   0       11.15       31.41     17.68 o 
   6  24   0       85.77       67.60      2.42 o 
   7  24   0       66.29       68.85     30.05 o 
   1  25   0      127.80      148.54     14.24 o 
   2  25   0        7.75       14.22     11.51 o 
   3  25   0      582.80      572.72      5.87 o 
   4  25   0       29.46       54.35     16.48 o 
   5  25   0        6.94       11.05     23.76 o 
   6  25   0        1.86       15.39      9.33 o 
   0  26   0       25.24       22.57      4.61 o 
   1  26   0      208.55      273.14     13.13 o 
   2  26   0      487.90      449.46      7.17 o 
   3  26   0        0.11       21.07     21.65 o 
   4  26   0      117.37      108.10     11.73 o 
   5  26   0        3.29       30.17     12.59 o 
   6  26   0      203.81      239.51     14.28 o 
   1  27   0       82.37       91.73     11.33 o 
   2  27   0       19.26       26.27      5.80 o 
   3  27   0       83.51       97.98     10.69 o 
   4  27   0        4.85       32.63     30.40 o 
   5  27   0       26.71       45.39     10.37 o 
   0  28   0       63.54       56.65      1.84 o 
   1  28   0       31.09       32.45     14.05 o 
   2  28   0      442.29      364.80     44.55 o 
   3  28   0      141.89      121.64     28.09 o 
   4  28   0       57.74       48.14      5.35 o 
   5  28   0       43.94       64.63     17.54 o 
   1  29   0       52.98       58.93     10.20 o 
   2  29   0      648.20      571.05     22.45 o 
   3  29   0       24.57       73.57     14.25 o 
   4  29   0        8.47       11.54      5.87 o 
   0  30   0       60.71       74.61     27.40 o 
   1  30   0       61.92       65.42     18.10 o 
   2  30   0        3.45       33.85     14.57 o 
   3  30   0       69.99       61.50      8.03 o 
   4  30   0      151.32      147.61      6.60 o 
   1  31   0        9.90        8.83     17.04 o 
   2  31   0        0.09        0.68      5.95 o 
   3  31   0       66.07       90.12     27.06 o 
   0  32   0       89.80       81.29     15.43 o 
   1  32   0       19.74       30.06     10.88 o 
   2  32   0      223.94      214.17      8.06 o 
  -9   0   1        4.70       12.90      6.45 o 
  -7   0   1        5.03       11.74      4.61 o 
  -5   0   1     1941.98     1875.08     22.80 o 
  -3   0   1       25.87       38.46     21.19 o 
  -1   0   1      577.29      831.53     30.63 o 
   1   0   1     1315.22     1298.64     28.21 o 
   3   0   1      525.99      529.18     19.92 o 
   5   0   1       50.06       50.89      7.73 o 
   7   0   1       66.13       73.20     12.69 o 
   9   0   1      449.44      434.30     11.28 o 
 -10   1   1       18.27       15.26      7.21 o 
  -9   1   1      340.52      330.87     13.36 o 
  -8   1   1      404.48      450.98     22.34 o 
  -7   1   1      251.07      262.26     11.17 o 
  -6   1   1      302.67      320.21      2.42 o 
  -5   1   1      374.31      356.13     26.08 o 
  -4   1   1      150.82      208.52     11.86 o 
  -3   1   1      351.91      385.02     13.14 o 
  -2   1   1     3140.56     2948.07     24.20 o 
  -1   1   1     1808.26     1851.97     13.12 o 
   0   1   1    17579.28    16963.33    133.68 o 
   1   1   1     3801.58     3579.13     71.25 o 
   2   1   1     3533.51     3408.92     26.19 o 
   3   1   1     2070.24     1977.00     10.30 o 
   4   1   1     1552.67     1442.44     44.14 o 
   5   1   1      186.36      196.74      5.92 o 
   6   1   1      630.40      595.12     18.79 o 
   7   1   1      378.72      402.41     18.58 o 
   8   1   1      113.43      128.59      8.03 o 
   9   1   1       80.24       68.11      2.99 o 
  10   1   1        3.57        4.65      4.85 o 
 -10   2   1        6.06       17.75     11.69 o 
  -9   2   1       69.45       60.28     10.08 o 
  -8   2   1      652.40      614.45     25.33 o 
  -7   2   1        6.06        7.87      1.15 o 
  -6   2   1       79.68      107.46     30.05 o 
  -5   2   1      212.82      243.99     11.86 o 
  -4   2   1      244.32      291.02      9.19 o 
  -3   2   1      162.51      174.18      6.26 o 
  -2   2   1     6940.77     6986.08    179.95 o 
  -1   2   1      103.95      131.03     10.02 o 
   0   2   1      120.51      117.34     18.91 o 
   1   2   1      503.36      531.79      7.97 o 
   2   2   1       26.98       71.62     12.44 o 
   3   2   1     1846.11     1921.61      8.11 o 
   4   2   1     3083.29     3044.09     41.67 o 
   5   2   1     1376.61     1443.10     38.77 o 
   6   2   1        0.07        0.00      2.38 o 
   7   2   1      403.09      432.17      6.19 o 
   8   2   1      243.35      286.47     11.88 o 
   9   2   1       70.83       75.94     10.02 o 
  10   2   1       28.49       23.72     12.44 o 
 -10   3   1        0.63        1.91     17.13 o 
  -9   3   1       87.06       93.40      9.58 o 
  -8   3   1        0.24        0.00      5.89 o 
  -7   3   1      373.92      390.49     13.71 o 
  -6   3   1      165.82      183.26     12.55 o 
  -5   3   1      445.88      426.13     15.26 o 
  -4   3   1       45.41       38.28      3.34 o 
  -3   3   1      359.34      342.96      9.18 o 
  -2   3   1     2071.34     1936.00     40.47 o 
  -1   3   1      629.48      635.75     12.12 o 
   0   3   1      659.82      599.75      5.21 o 
   1   3   1     5938.90     6096.74    221.72 o 
   2   3   1     1676.55     1671.34     43.05 o 
   3   3   1      565.74      523.73     22.11 o 
   4   3   1      171.25      165.66     20.25 o 
   5   3   1      355.10      378.09     15.53 o 
   6   3   1        1.13       14.47      4.72 o 
   7   3   1      245.95      243.12      1.54 o 
   8   3   1       11.37       14.93      9.50 o 
   9   3   1       29.58       23.33      5.76 o 
  10   3   1        2.11        8.11      6.13 o 
 -10   4   1        5.90       17.97     10.36 o 
  -9   4   1       12.79       37.33     10.67 o 
  -8   4   1       64.91       83.37     17.07 o 
  -7   4   1     1087.42      999.51     20.38 o 
  -6   4   1        1.88       27.59     18.25 o 
  -5   4   1      169.59      176.82      7.12 o 
  -4   4   1      524.07      501.64      9.58 o 
  -3   4   1     3564.95     3380.86     13.43 o 
  -2   4   1        0.19       10.53      9.89 o 
  -1   4   1     3747.41     3732.17     58.66 o 
   0   4   1      352.83      348.41     13.98 o 
   1   4   1     1628.41     1625.74     57.74 o 
   2   4   1      122.56      151.74      5.94 o 
   3   4   1       73.19       89.72      8.02 o 
   4   4   1        1.44       32.58     10.94 o 
   5   4   1     2326.14     2198.25     20.34 o 
   6   4   1      228.85      212.50      2.11 o 
   7   4   1      326.84      333.87     15.37 o 
   8   4   1      126.39      121.18      3.80 o 
   9   4   1       63.41       58.52      6.17 o 
 -10   5   1       19.33       16.80      3.44 o 
  -9   5   1      163.51      170.67     19.68 o 
  -8   5   1       60.33       48.19     11.07 o 
  -7   5   1      865.05      764.90     24.75 o 
  -6   5   1      465.59      497.06     10.45 o 
  -5   5   1      653.09      639.73     12.30 o 
  -4   5   1      228.19      235.31      8.73 o 
  -3   5   1      836.09      833.72     21.21 o 
  -2   5   1    11320.16    10499.66    111.57 o 
  -1   5   1    39832.70    37392.49     71.93 o 
   0   5   1     8996.23     8706.63    108.74 o 
   1   5   1     1471.02     1527.59     29.08 o 
   2   5   1      920.89     1023.83     26.72 o 
   3   5   1      574.97      619.60     10.51 o 
   4   5   1      831.61      815.37     26.74 o 
   5   5   1     3573.76     3360.81     33.23 o 
   6   5   1      125.23      149.52     19.41 o 
   7   5   1       91.43      123.60      9.29 o 
   8   5   1      391.90      414.09      9.95 o 
   9   5   1        4.89       11.95     11.41 o 
 -10   6   1       11.88       30.01      9.68 o 
  -9   6   1       41.08       42.13      7.94 o 
  -8   6   1       24.23       31.32      1.61 o 
  -7   6   1       27.77       65.95     19.92 o 
  -6   6   1      118.30      160.96      9.20 o 
  -5   6   1      528.56      588.32     48.43 o 
  -4   6   1      702.50      700.70      4.19 o 
  -3   6   1       46.15       54.30      4.82 o 
  -2   6   1       98.73      200.97     12.57 o 
  -1   6   1    16746.71    15707.03    182.37 o 
   0   6   1     1045.96     1175.92     25.59 o 
   1   6   1    10639.97    10037.21    380.14 o 
   2   6   1      198.64      201.68      9.65 o 
   3   6   1     4676.67     4512.89     61.29 o 
   4   6   1      475.90      471.24     23.04 o 
   5   6   1      204.17      198.33     13.23 o 
   6   6   1      549.34      499.26     28.27 o 
   7   6   1      815.66      839.97      8.77 o 
   8   6   1        0.47       11.85      6.60 o 
   9   6   1       38.45       46.96     15.59 o 
 -10   7   1       14.24       21.95      9.20 o 
  -9   7   1      266.49      241.75      5.56 o 
  -8   7   1      305.04      276.28     16.12 o 
  -7   7   1       59.70       64.25     23.37 o 
  -6   7   1       45.73       40.41      8.49 o 
  -5   7   1      318.03      391.46     11.72 o 
  -4   7   1       27.33       66.68     13.85 o 
  -3   7   1     4927.11     4656.17     57.55 o 
  -2   7   1     4703.65     4381.45     51.07 o 
  -1   7   1    11565.50    11290.10    168.14 o 
   0   7   1     3409.36     3225.95     10.84 o 
   1   7   1     7907.03     7463.39      8.67 o 
   2   7   1        1.15        7.29      3.35 o 
   3   7   1     5584.24     5507.28     80.72 o 
   4   7   1        0.67        0.00      7.66 o 
   5   7   1       46.20       49.00      4.25 o 
   6   7   1      285.36      345.41     12.20 o 
   7   7   1       32.02       38.35      5.39 o 
   8   7   1       61.80       51.58     14.97 o 
   9   7   1       84.66       80.85      2.42 o 
 -10   8   1       59.66       55.98     10.25 o 
  -9   8   1       30.12       43.18     10.54 o 
  -8   8   1       64.39       75.79     21.13 o 
  -7   8   1       94.57      106.61     10.94 o 
  -6   8   1       34.72       29.31      2.99 o 
  -5   8   1     3125.55     2978.22     85.21 o 
  -4   8   1      164.75      174.37     12.71 o 
  -3   8   1      205.25      207.70      8.05 o 
  -2   8   1     6722.31     6270.55     86.56 o 
  -1   8   1      227.55      240.33     18.64 o 
   0   8   1      456.78      476.60     12.94 o 
   1   8   1     2181.32     2248.31     47.63 o 
   2   8   1     7413.47     7006.63     13.99 o 
   3   8   1     3158.48     3088.48     45.27 o 
   4   8   1      144.79      155.26     12.46 o 
   5   8   1        2.32       12.50      9.24 o 
   6   8   1       42.50       59.77     13.18 o 
   7   8   1      215.70      242.36     11.15 o 
   8   8   1        6.64       14.86     11.00 o 
   9   8   1       49.96       53.11     17.31 o 
  -9   9   1       29.38       43.63     10.94 o 
  -8   9   1        0.02        3.87     13.60 o 
  -7   9   1       67.76       74.33      1.36 o 
  -6   9   1      775.78      777.90     16.82 o 
  -5   9   1     1122.40     1073.02     37.41 o 
  -4   9   1      105.98      104.14      7.79 o 
  -3   9   1     4906.56     4666.10     61.00 o 
  -2   9   1      366.56      396.55      5.98 o 
  -1   9   1      743.59      946.28     12.90 o 
   0   9   1       65.36       66.51      9.29 o 
   1   9   1      397.88      372.78      3.81 o 
   2   9   1       12.07       85.27     10.02 o 
   3   9   1     1993.03     1914.52     17.81 o 
   4   9   1        2.86       11.76     12.06 o 
   5   9   1       36.33       35.49      3.20 o 
   6   9   1       65.29       58.16      5.40 o 
   7   9   1       31.93       33.97      5.64 o 
   8   9   1      146.05      180.64     16.76 o 
   9   9   1        6.43       20.43     11.05 o 
  -9  10   1        0.16        0.00      6.73 o 
  -8  10   1       38.96       58.80     16.81 o 
  -7  10   1      400.45      365.42      8.48 o 
  -6  10   1      796.56      760.97     17.50 o 
  -5  10   1      524.00      532.47     23.70 o 
  -4  10   1      600.29      624.91     62.44 o 
  -3  10   1      313.20      306.46      3.70 o 
  -2  10   1      455.93      516.44     45.86 o 
  -1  10   1       88.43       92.10     25.79 o 
   0  10   1      361.06      353.41      6.68 o 
   1  10   1     4363.74     4297.90     15.28 o 
   2  10   1      271.74      484.95     15.33 o 
   3  10   1     1443.39     1604.70     55.66 o 
   4  10   1      103.80      138.14     10.60 o 
   5  10   1      630.92      601.82     19.41 o 
   6  10   1       43.92       98.73     15.92 o 
   7  10   1       28.36       34.64      9.90 o 
   8  10   1       99.74      142.28      7.66 o 
   9  10   1      138.55      180.05     38.11 o 
  -9  11   1       13.22       16.39      1.84 o 
  -8  11   1        4.65        1.38      2.30 o 
  -7  11   1      210.36      240.28     17.25 o 
  -6  11   1     2193.02     2316.14     30.17 o 
  -5  11   1     1495.35     1410.37     58.91 o 
  -4  11   1       85.32      142.33      9.99 o 
  -3  11   1      917.61      987.27     19.34 o 
  -2  11   1      486.56      502.22     12.20 o 
  -1  11   1      827.21      868.04     79.65 o 
   0  11   1      286.90      278.49      5.62 o 
   1  11   1      579.74      528.86      2.25 o 
   2  11   1        8.27       62.14     15.89 o 
   3  11   1     1713.98     1666.21    120.51 o 
   4  11   1       24.62       25.52      4.86 o 
   5  11   1       48.31       49.08      6.67 o 
   6  11   1      329.65      364.59     15.46 o 
   7  11   1     1029.77      945.82     15.31 o 
   8  11   1       82.94       90.02      4.94 o 
   9  11   1        9.29       10.92      7.74 o 
  -9  12   1      198.03      223.10     24.87 o 
  -8  12   1       16.09       13.12      4.10 o 
  -7  12   1       54.26       56.84     10.86 o 
  -6  12   1       91.66      124.95     25.33 o 
  -5  12   1      393.77      363.02     30.81 o 
  -4  12   1      618.56      659.45     12.61 o 
  -3  12   1     1662.45     1584.90     41.15 o 
  -2  12   1     2141.82     2058.54     31.30 o 
  -1  12   1     5030.52     4896.73     20.87 o 
   0  12   1     1330.45     1237.13      3.62 o 
   1  12   1      332.44      390.62     19.20 o 
   2  12   1        7.21        6.25      2.44 o 
   3  12   1      742.83      711.30      5.92 o 
   4  12   1      174.74      158.81      7.18 o 
   5  12   1       50.02       49.01      5.87 o 
   6  12   1      246.28      235.50     18.54 o 
   7  12   1      155.48      154.78     24.87 o 
   8  12   1        3.19       15.88     17.68 o 
   9  12   1      110.81      107.47     10.42 o 
  -9  13   1        1.88       14.13     10.43 o 
  -8  13   1       22.25       23.07     14.16 o 
  -7  13   1      632.38      633.25     15.43 o 
  -6  13   1      322.08      309.28      6.56 o 
  -5  13   1      258.85      254.87     16.12 o 
  -4  13   1       12.88      108.68     15.84 o 
  -3  13   1       42.69       51.86      6.07 o 
  -2  13   1     1491.65     1430.11     14.53 o 
  -1  13   1     2402.46     2400.99     21.68 o 
   0  13   1      193.11      197.78      5.56 o 
   1  13   1      190.50      187.18     22.64 o 
   2  13   1      335.20      347.71     12.81 o 
   3  13   1      121.12      118.23     12.15 o 
   4  13   1      409.91      444.75     13.95 o 
   5  13   1      181.73      184.09     14.31 o 
   6  13   1       25.07       31.11      3.70 o 
   7  13   1        9.41       30.41     11.96 o 
   8  13   1       31.54       35.01      2.65 o 
   9  13   1       47.74       57.30     14.59 o 
  -9  14   1        0.12        9.67      3.55 o 
  -8  14   1      108.22       88.97     29.71 o 
  -7  14   1       17.70       19.59      6.47 o 
  -6  14   1      106.10      101.37     15.18 o 
  -5  14   1       88.77      103.86     13.08 o 
  -4  14   1      687.90      715.34     14.68 o 
  -3  14   1      989.61      941.14     33.54 o 
  -2  14   1     1601.94     1657.13     12.26 o 
  -1  14   1     1358.05     1220.84     38.72 o 
   0  14   1      665.40      696.67     80.91 o 
   1  14   1      312.06      297.51     16.61 o 
   2  14   1      358.47      366.41      9.05 o 
   3  14   1      673.11      649.45     10.46 o 
   4  14   1       23.03       35.62      5.33 o 
   5  14   1       45.28       53.68      9.21 o 
   6  14   1      258.67      264.56     15.22 o 
   7  14   1      120.47      128.50     10.64 o 
   8  14   1        4.61       10.52     15.97 o 
   9  14   1        0.95        3.21      9.56 o 
  -9  15   1      357.63      338.92     14.81 o 
  -8  15   1        5.49        5.70      4.38 o 
  -7  15   1      284.79      244.19     35.92 o 
  -6  15   1       39.43       47.96      9.65 o 
  -5  15   1        2.21       25.69     14.62 o 
  -4  15   1       25.19       25.20      4.46 o 
  -3  15   1     4491.84     4352.88     20.96 o 
  -2  15   1       13.68       20.58      4.94 o 
  -1  15   1     1445.32     1556.20     33.97 o 
   0  15   1      102.64      131.54     13.94 o 
   1  15   1       20.07       23.40     10.19 o 
   2  15   1      617.89      825.15     31.85 o 
   3  15   1      573.22      568.67     22.33 o 
   4  15   1      321.62      306.76     24.25 o 
   5  15   1      272.77      304.21     13.61 o 
   6  15   1      470.40      433.16     12.90 o 
   7  15   1      130.75      162.69     24.52 o 
   8  15   1        0.18        7.65      8.87 o 
  -9  16   1        0.23        0.00     17.42 o 
  -8  16   1        2.95        7.75      3.78 o 
  -7  16   1       25.61       32.28     11.97 o 
  -6  16   1        0.72        0.00     14.97 o 
  -5  16   1     1164.50     1248.80     18.42 o 
  -4  16   1      823.33      779.30     18.74 o 
  -3  16   1       13.01       12.23      2.30 o 
  -2  16   1      667.62      675.46    131.50 o 
  -1  16   1      279.89      268.90      6.14 o 
   0  16   1       29.30       24.19      4.34 o 
   1  16   1      838.93      884.09     13.99 o 
   2  16   1        6.21        7.96      1.38 o 
   3  16   1        0.75       16.73     17.85 o 
   4  16   1        9.37       22.71      7.92 o 
   5  16   1      103.48      139.73     28.09 o 
   6  16   1        1.88        9.44      3.50 o 
   7  16   1      270.15      265.11     53.54 o 
   8  16   1       13.94       28.83     19.17 o 
  -8  17   1       27.43       31.96      8.41 o 
  -7  17   1       54.53       44.24      9.67 o 
  -6  17   1        3.28       10.46      2.30 o 
  -5  17   1     2015.74     2053.89     38.46 o 
  -4  17   1       30.71       27.01      2.30 o 
  -3  17   1     3331.49     3439.20     28.78 o 
  -2  17   1      317.00      284.66     12.55 o 
  -1  17   1      394.16      402.19     14.92 o 
   0  17   1       18.79       45.34      7.86 o 
   1  17   1     1321.00     1331.47     13.78 o 
   2  17   1      557.39      558.23     29.19 o 
   3  17   1       32.24       45.97     14.76 o 
   4  17   1      134.11      134.87     34.08 o 
   5  17   1      248.71      243.71     16.70 o 
   6  17   1       38.77       48.19     18.10 o 
   7  17   1        0.34        4.44     17.59 o 
   8  17   1        6.02       10.95      7.04 o 
  -8  18   1       30.77       48.59     19.29 o 
  -7  18   1        2.31       20.20     11.08 o 
  -6  18   1       10.83       30.08     17.42 o 
  -5  18   1     1004.36      860.55      2.07 o 
  -4  18   1        3.02       21.40     11.01 o 
  -3  18   1     2363.74     2194.09      2.07 o 
  -2  18   1      109.31      112.62     16.65 o 
  -1  18   1       32.19       32.79      6.75 o 
   0  18   1      276.70      258.56      5.47 o 
   1  18   1      463.24      456.73      8.00 o 
   2  18   1       92.45      148.95     11.96 o 
   3  18   1      345.61      353.71     10.94 o 
   4  18   1      477.19      471.58      8.95 o 
   5  18   1       73.33       68.38      9.12 o 
   6  18   1        4.87        6.23      8.85 o 
   7  18   1        2.87       35.10     18.45 o 
   8  18   1      164.16      173.94      3.82 o 
  -8  19   1        0.68       16.82      7.83 o 
  -7  19   1       84.40       70.00      4.03 o 
  -6  19   1       45.90       51.59     10.94 o 
  -5  19   1       51.48       82.16     19.83 o 
  -4  19   1       37.76       50.73     10.13 o 
  -3  19   1        2.04        0.00      8.27 o 
  -2  19   1        7.84       29.63     26.71 o 
  -1  19   1      305.18      292.13      8.90 o 
   0  19   1       32.10       38.75      3.64 o 
   1  19   1      236.46      230.22     33.50 o 
   2  19   1      567.91      541.13     15.37 o 
   3  19   1      152.35      147.03      8.75 o 
   4  19   1      797.08      681.62      7.48 o 
   5  19   1      286.27      316.49     21.76 o 
   6  19   1        0.01        0.00      2.76 o 
   7  19   1       56.97       65.00     11.24 o 
   8  19   1        1.30        9.59     18.87 o 
  -8  20   1        2.90       16.17     11.21 o 
  -7  20   1       93.32      101.65     14.64 o 
  -6  20   1      179.22      178.54      9.21 o 
  -5  20   1      539.43      526.40     13.24 o 
  -4  20   1       87.38       84.54     12.89 o 
  -3  20   1      912.31      866.61     12.78 o 
  -2  20   1       71.31       95.85     12.87 o 
  -1  20   1      781.25      741.85      6.86 o 
   0  20   1       58.21       81.30     10.02 o 
   1  20   1      164.28      145.53      4.13 o 
   2  20   1     1150.47     1138.98     13.50 o 
   3  20   1        4.54        1.80      4.29 o 
   4  20   1      198.53      184.37     13.70 o 
   5  20   1      316.14      379.43     22.29 o 
   6  20   1        1.06        4.36      7.87 o 
   7  20   1       64.97       59.01     13.01 o 
  -8  21   1       27.16       36.36      9.21 o 
  -7  21   1      271.19      257.72     11.17 o 
  -6  21   1        9.08       20.87      9.67 o 
  -5  21   1      138.77      122.80      4.61 o 
  -4  21   1      910.28      882.42     27.40 o 
  -3  21   1      208.55      267.99     16.81 o 
  -2  21   1       84.17       86.56      9.09 o 
  -1  21   1     1166.10     1096.58      9.39 o 
   0  21   1        4.13        9.06      5.21 o 
   1  21   1     1643.25     1529.55      9.31 o 
   2  21   1        2.52        5.48     11.33 o 
   3  21   1       29.79       23.67      4.49 o 
   4  21   1      532.00      508.72      8.77 o 
   5  21   1       63.91      148.45     19.68 o 
   6  21   1        5.49        8.32      5.81 o 
   7  21   1        2.10       18.59     10.94 o 
  -7  22   1        1.00       30.72     20.23 o 
  -6  22   1       45.36       48.92      7.85 o 
  -5  22   1        0.10        9.36     15.43 o 
  -4  22   1       47.67       43.35      5.48 o 
  -3  22   1      194.55      170.22      9.30 o 
  -2  22   1      896.58      909.08     18.14 o 
  -1  22   1      951.74      931.51     18.39 o 
   0  22   1      260.77      260.70     16.31 o 
   1  22   1      120.19      130.18     34.12 o 
   2  22   1      858.43      819.53     14.74 o 
   3  22   1      329.84      379.35     16.76 o 
   4  22   1      292.42      265.15     15.31 o 
   5  22   1      402.42      454.23     17.71 o 
   6  22   1       38.23       70.62     31.66 o 
   7  22   1       93.14       91.50     13.36 o 
  -7  23   1       76.26       85.10     12.71 o 
  -6  23   1        1.12       12.44      5.94 o 
  -5  23   1        5.71       19.95      6.91 o 
  -4  23   1      122.44       78.73     45.94 o 
  -3  23   1       70.45       74.38      8.12 o 
  -2  23   1       71.48       91.61     12.44 o 
  -1  23   1       74.28       65.64      2.49 o 
   0  23   1       45.09       58.11      4.40 o 
   1  23   1       66.24       77.79      4.43 o 
   2  23   1       13.07       31.99      9.17 o 
   3  23   1       62.94       61.68     15.66 o 
   4  23   1       10.64       21.79     10.21 o 
   5  23   1       12.28       33.01     11.70 o 
   6  23   1        1.09       13.61      7.60 o 
   7  23   1      113.18      110.66     10.86 o 
  -7  24   1        2.23        1.42      2.07 o 
  -6  24   1      139.59      144.40     11.50 o 
  -5  24   1      203.79      198.12      6.07 o 
  -4  24   1      779.92      716.86      2.53 o 
  -3  24   1      291.23      334.52     17.03 o 
  -2  24   1       30.82       40.05      4.40 o 
  -1  24   1      333.86      306.16     17.45 o 
   0  24   1      318.27      345.84     15.59 o 
   1  24   1       46.34       58.06      2.42 o 
   2  24   1       49.61       61.51      7.94 o 
   3  24   1       11.93       41.60     12.83 o 
   4  24   1        3.69        5.39      7.74 o 
   5  24   1       32.41       42.15     11.91 o 
   6  24   1       37.91       65.75      6.22 o 
  -6  25   1       16.98       14.65      3.53 o 
  -5  25   1        8.39       18.07      7.83 o 
  -4  25   1        4.86        3.12      3.80 o 
  -3  25   1        7.00       22.52     19.34 o 
  -2  25   1       89.85       80.66      5.42 o 
  -1  25   1      238.44      233.79      8.04 o 
   0  25   1       15.18       34.31      6.79 o 
   1  25   1       28.47       20.91      6.91 o 
   2  25   1       25.70       39.56     15.30 o 
   3  25   1      367.28      421.33     18.87 o 
   4  25   1       52.14       55.84     13.45 o 
   5  25   1       43.85       60.63     11.51 o 
   6  25   1      106.11      120.14      8.91 o 
  -6  26   1       17.69       29.45      5.30 o 
  -5  26   1       11.60       16.71     17.59 o 
  -4  26   1      150.10      156.44     37.31 o 
  -3  26   1       50.49       46.77      7.40 o 
  -2  26   1       91.95      155.20     14.70 o 
  -1  26   1       20.33       18.73      1.40 o 
   0  26   1      669.82      610.53      5.60 o 
   1  26   1      118.20      130.11     21.98 o 
   2  26   1       44.31       52.60     18.31 o 
   3  26   1      301.59      306.68     13.82 o 
   4  26   1        5.69        3.12      6.32 o 
   5  26   1      182.15      163.86      7.48 o 
   6  26   1        4.95       12.09     13.93 o 
  -6  27   1       13.24       12.18      3.80 o 
  -5  27   1      134.33      128.61      6.56 o 
  -4  27   1       37.93       49.94      8.06 o 
  -3  27   1        0.35       16.10     14.09 o 
  -2  27   1        0.01        0.00      4.45 o 
  -1  27   1        3.78        1.05     16.31 o 
   0  27   1      118.08      147.79     16.08 o 
   1  27   1      205.26      201.56     15.26 o 
   2  27   1        3.92       30.98     16.07 o 
   3  27   1       28.39       30.68     18.62 o 
   4  27   1       68.93       76.68     21.73 o 
   5  27   1      158.73      149.89      4.26 o 
  -5  28   1        1.83       10.59     24.26 o 
  -4  28   1       19.15       23.22     11.75 o 
  -3  28   1      159.08      147.13     12.53 o 
  -2  28   1       33.26       38.73     10.29 o 
  -1  28   1       47.89       51.85     38.34 o 
   0  28   1        4.09       21.30      6.33 o 
   1  28   1       20.30       19.76     14.51 o 
   2  28   1      427.01      363.54     11.05 o 
   3  28   1      538.23      538.41      8.29 o 
   4  28   1        2.57        1.48      5.53 o 
   5  28   1       66.45       64.41      6.76 o 
  -5  29   1       52.82       57.53      6.68 o 
  -4  29   1       25.61       34.34      4.70 o 
  -3  29   1      148.62      138.37     15.86 o 
  -2  29   1       14.74       18.98      9.58 o 
  -1  29   1       67.09       59.67      8.29 o 
   0  29   1        0.11        2.38     17.76 o 
   1  29   1       35.75       63.50     12.91 o 
   2  29   1        0.29        5.83      6.77 o 
   3  29   1       31.29       54.20     16.81 o 
   4  29   1        1.04        2.32      4.84 o 
  -4  30   1       37.30       32.93      8.31 o 
  -3  30   1        0.18        0.00      6.65 o 
  -2  30   1       20.73       36.66      5.19 o 
  -1  30   1       13.96       24.52      4.26 o 
   0  30   1        6.99       18.16     14.16 o 
   1  30   1        3.43       18.34      9.21 o 
   2  30   1      361.35      363.63     37.54 o 
   3  30   1       14.39       40.68     18.92 o 
   4  30   1       49.02       61.42     15.59 o 
  -3  31   1        1.80       23.55      8.55 o 
  -2  31   1        6.01       15.77     12.62 o 
  -1  31   1        0.05        0.00      1.50 o 
   0  31   1        0.03        3.56      7.31 o 
   1  31   1       53.89       69.98     17.06 o 
   2  31   1       50.22       65.09     15.55 o 
   3  31   1      119.70      168.30     26.71 o 
  -2  32   1        4.88       29.56     14.61 o 
  -1  32   1        0.56        9.17     12.42 o 
   0  32   1        6.30       22.74     10.02 o 
   1  32   1       24.31       34.70      9.38 o 
   2  32   1       45.04       42.11     12.55 o 
   0  33   1       20.74       45.98     16.22 o 
 -10   0   2       65.90       53.19     24.18 o 
  -8   0   2     2800.93     2450.39      0.23 o 
  -6   0   2     1950.17     1865.19     16.35 o 
  -4   0   2       42.55       57.80     10.59 o 
  -2   0   2     1409.86     1405.39     23.95 o 
   0   0   2     2914.04     2811.46      6.22 o 
   2   0   2        8.94       37.18     12.10 o 
   4   0   2     1657.03     1800.81     33.39 o 
   6   0   2       83.52       90.56     18.19 o 
   8   0   2      524.15      538.91     12.46 o 
 -10   1   2       40.11       44.45     21.69 o 
  -9   1   2       24.62       30.27      8.77 o 
  -8   1   2     1314.02     1175.11      5.41 o 
  -7   1   2       29.13       49.36     20.19 o 
  -6   1   2        0.78       12.45      7.45 o 
  -5   1   2       14.34       20.14      6.59 o 
  -4   1   2      231.56      221.21     10.39 o 
  -3   1   2     1060.42     1144.41     32.37 o 
  -2   1   2    32065.13    29899.48    348.36 o 
  -1   1   2    10356.12     9703.05     79.73 o 
   0   1   2      455.26      445.65      7.58 o 
   1   1   2      176.11      169.22     41.76 o 
   2   1   2     1243.65     1326.64     15.47 o 
   3   1   2       30.60       31.02      7.01 o 
   4   1   2     3143.67     2850.47    143.70 o 
   5   1   2     1063.08      986.53     86.51 o 
   6   1   2     1827.37     1720.37    116.04 o 
   7   1   2        0.33        0.00      3.64 o 
   8   1   2      422.21      392.27     11.77 o 
   9   1   2       27.38       22.83      5.09 o 
 -10   2   2        6.78       12.16     11.66 o 
  -9   2   2       12.78       22.39      6.13 o 
  -8   2   2      443.59      487.82     12.18 o 
  -7   2   2      459.11      446.13     19.02 o 
  -6   2   2       43.08       55.74      2.63 o 
  -5   2   2      646.37      665.02     10.90 o 
  -4   2   2       77.89       91.60      9.76 o 
  -3   2   2      957.76      932.06      7.97 o 
  -2   2   2      996.59      979.53     90.61 o 
  -1   2   2    12977.93    12160.76    362.55 o 
   0   2   2     3201.01     3404.78    231.70 o 
   1   2   2      408.30      428.37     14.38 o 
   2   2   2      133.23      165.20     10.33 o 
   3   2   2     2419.58     2288.09     13.25 o 
   4   2   2      183.99      204.05      6.71 o 
   5   2   2        1.20        0.00      2.27 o 
   6   2   2      117.34      174.43      9.15 o 
   7   2   2      114.42      140.15     18.75 o 
   8   2   2       53.35       39.13      4.34 o 
   9   2   2        4.60       13.45     14.05 o 
 -10   3   2       42.51       41.91      5.14 o 
  -9   3   2       94.49       97.88      2.52 o 
  -8   3   2      466.05      483.05     22.11 o 
  -7   3   2       10.15       22.16     57.45 o 
  -6   3   2      566.67      562.10     11.62 o 
  -5   3   2       94.82      158.21     12.70 o 
  -4   3   2     2092.19     1977.83     85.38 o 
  -3   3   2      831.60      792.64     20.18 o 
  -2   3   2     6687.50     6347.20     21.00 o 
  -1   3   2     7463.03     7391.16    180.94 o 
   0   3   2      250.80      227.15     25.86 o 
   1   3   2      390.86      432.63      8.70 o 
   2   3   2     1595.63     1577.52     33.08 o 
   3   3   2     8374.90     8252.79     72.96 o 
   4   3   2      182.33      170.60      7.59 o 
   5   3   2      113.88       99.69      8.41 o 
   6   3   2      397.95      361.47     33.09 o 
   7   3   2      135.65      151.94      9.08 o 
   8   3   2       14.55       18.10      9.30 o 
   9   3   2       63.03       92.79     10.64 o 
 -10   4   2      101.21      109.38     17.50 o 
  -9   4   2      589.84      596.95     16.81 o 
  -8   4   2       27.91       39.16     10.13 o 
  -7   4   2      594.17      599.40     12.52 o 
  -6   4   2      859.48      838.77      7.20 o 
  -5   4   2       71.73       74.43      4.19 o 
  -4   4   2       28.26       37.45     10.77 o 
  -3   4   2        0.07        3.46      5.32 o 
  -2   4   2     9459.17     9591.38     38.99 o 
  -1   4   2    11867.92    10955.92     22.63 o 
   0   4   2      884.80     1152.39     26.85 o 
   1   4   2     3746.61     3759.22     29.60 o 
   2   4   2       20.21       29.85      7.85 o 
   3   4   2        1.35       60.03     12.00 o 
   4   4   2        5.95       16.94      4.52 o 
   5   4   2      312.13      272.03     18.19 o 
   6   4   2      126.37      116.53     22.90 o 
   7   4   2       14.21       15.27      4.07 o 
   8   4   2      116.79      108.95      2.27 o 
   9   4   2       91.40       87.33      4.00 o 
 -10   5   2       92.48       97.77     10.68 o 
  -9   5   2        5.87       17.73     12.20 o 
  -8   5   2      360.84      369.74      3.96 o 
  -7   5   2      827.17      996.90     42.95 o 
  -6   5   2      745.36      698.45     42.55 o 
  -5   5   2      172.94      177.37      6.26 o 
  -4   5   2     4405.16     4311.04     16.87 o 
  -3   5   2       18.29       24.27      4.10 o 
  -2   5   2       97.75       97.42      4.94 o 
  -1   5   2     8712.64     8358.60    240.58 o 
   0   5   2     6933.82     6447.33     62.06 o 
   1   5   2      499.11      598.95     79.31 o 
   2   5   2     1556.78     1504.77     48.59 o 
   3   5   2        0.31        3.16      3.99 o 
   4   5   2     1282.06     1337.24     15.12 o 
   5   5   2        6.66        9.57      4.46 o 
   6   5   2       77.99       84.63     11.77 o 
   7   5   2        1.35        6.62      4.26 o 
   8   5   2      216.52      221.40     16.25 o 
   9   5   2        0.15        9.71      9.72 o 
 -10   6   2       79.46       82.95     16.12 o 
  -9   6   2      178.95      155.78      6.33 o 
  -8   6   2       92.42       93.00     22.38 o 
  -7   6   2       72.65       88.43     24.87 o 
  -6   6   2      355.70      401.18     14.76 o 
  -5   6   2      270.86      264.13      9.87 o 
  -4   6   2        1.80        4.42      6.37 o 
  -3   6   2     1982.68     2005.88     15.92 o 
  -2   6   2      109.11      105.44      8.53 o 
  -1   6   2     3152.65     3133.32     19.31 o 
   0   6   2       22.23       60.59     15.44 o 
   1   6   2     2423.12     2469.70     12.76 o 
   2   6   2      216.91      232.50     20.76 o 
   3   6   2     3636.03     3329.93     50.99 o 
   4   6   2      145.29      200.48      9.31 o 
   5   6   2      863.11      981.42     55.58 o 
   6   6   2      147.06      137.18     12.98 o 
   7   6   2      144.15      133.69      7.26 o 
   8   6   2       11.38       17.17      7.68 o 
   9   6   2        7.32       21.31     14.40 o 
 -10   7   2       27.19       41.45      9.69 o 
  -9   7   2       43.66       48.43      5.87 o 
  -8   7   2      153.46      138.58     10.50 o 
  -7   7   2        0.42        0.00     13.10 o 
  -6   7   2       17.18       18.67      6.13 o 
  -5   7   2       93.92      106.04     12.18 o 
  -4   7   2     3321.41     3250.00     13.80 o 
  -3   7   2     1300.75     1392.58     21.96 o 
  -2   7   2       61.04       70.07     14.17 o 
  -1   7   2    10657.89    10001.93    264.65 o 
   0   7   2      145.50      404.05     46.70 o 
   1   7   2       62.87       84.53     11.35 o 
   2   7   2        0.43        7.09      8.46 o 
   3   7   2     4778.09     4388.40    123.35 o 
   4   7   2     4281.79     4141.25     45.34 o 
   5   7   2      259.42      279.04      9.76 o 
   6   7   2        2.10       15.18      7.59 o 
   7   7   2       42.92       61.75     11.59 o 
   8   7   2        9.32       12.65      7.38 o 
   9   7   2        2.19        2.49      8.52 o 
 -10   8   2        1.15        0.00      8.52 o 
  -9   8   2        1.79       15.76      9.28 o 
  -8   8   2      125.45      140.10      8.20 o 
  -7   8   2        3.85        9.86      7.14 o 
  -6   8   2      376.50      410.47     12.58 o 
  -5   8   2      561.82      535.65     21.87 o 
  -4   8   2      278.36      322.89     10.47 o 
  -3   8   2      499.44      462.54     22.28 o 
  -2   8   2      139.95      165.30     16.24 o 
  -1   8   2      775.04      961.52     56.37 o 
   0   8   2     6345.70     5910.98     49.96 o 
   1   8   2     1184.47     1187.27     10.75 o 
   2   8   2     7433.79     7081.09     74.39 o 
   3   8   2      222.22      283.00     10.77 o 
   4   8   2      103.49      127.70      9.61 o 
   5   8   2       60.74       54.98      6.76 o 
   6   8   2      184.72      178.66     13.16 o 
   7   8   2      258.46      253.21     14.78 o 
   8   8   2       29.68       31.18     12.17 o 
   9   8   2        0.58        6.41      9.24 o 
 -10   9   2       20.67       36.25     47.32 o 
  -9   9   2       63.73       71.19      2.76 o 
  -8   9   2      657.49      641.62     10.34 o 
  -7   9   2        9.36       15.49     10.99 o 
  -6   9   2        3.79       21.77     13.74 o 
  -5   9   2      762.69      802.04     10.11 o 
  -4   9   2      113.43      124.98     38.60 o 
  -3   9   2     2656.51     2616.23     57.41 o 
  -2   9   2     3572.53     3542.08     53.37 o 
  -1   9   2       88.29      160.55     11.36 o 
   0   9   2     2892.72     2883.16     66.19 o 
   1   9   2      839.88      895.67     10.43 o 
   2   9   2      105.12      108.32      4.06 o 
   3   9   2      682.91      613.44     53.85 o 
   4   9   2       91.42      117.25     17.17 o 
   5   9   2      200.38      189.97     32.95 o 
   6   9   2       69.72       77.86      6.07 o 
   7   9   2       12.70       19.17      4.49 o 
   8   9   2       29.99       31.86     11.30 o 
   9   9   2        2.29       11.20      2.98 o 
  -9  10   2        2.84       10.31     16.52 o 
  -8  10   2       10.98        5.53     18.08 o 
  -7  10   2       16.78       30.79     13.84 o 
  -6  10   2      249.04      302.56     23.77 o 
  -5  10   2       98.72       99.65     14.63 o 
  -4  10   2      271.40      279.37     20.34 o 
  -3  10   2        6.57       11.81      4.54 o 
  -2  10   2     2180.70     2258.28     24.22 o 
  -1  10   2       41.88       82.17     21.72 o 
   0  10   2     1058.91      977.45     31.57 o 
   1  10   2      528.07      533.43     15.71 o 
   2  10   2     1776.82     1648.26    134.89 o 
   3  10   2      932.67      886.10      8.36 o 
   4  10   2       70.18       73.49      8.24 o 
   5  10   2      163.72      185.05      2.25 o 
   6  10   2        7.39        7.90      4.99 o 
   7  10   2        0.38        1.14      7.97 o 
   8  10   2        0.08       10.60     13.01 o 
   9  10   2        0.18        0.00      4.38 o 
  -9  11   2       76.32      104.99     22.87 o 
  -8  11   2        1.16        3.22      1.38 o 
  -7  11   2      194.86      239.08     15.05 o 
  -6  11   2     3011.83     2699.09      3.91 o 
  -5  11   2       60.15       64.30      2.86 o 
  -4  11   2      164.62      155.04      5.98 o 
  -3  11   2      107.56      162.84     10.49 o 
  -2  11   2     2095.54     2016.59     60.51 o 
  -1  11   2        4.98      100.28     11.83 o 
   0  11   2     4435.21     4189.14    174.32 o 
   1  11   2      723.25      736.03     13.84 o 
   2  11   2     4534.65     4235.20     31.28 o 
   3  11   2      173.27      216.16     12.18 o 
   4  11   2      879.75      838.37      5.35 o 
   5  11   2       15.17       26.29     17.25 o 
   6  11   2     1138.03     1112.68      9.66 o 
   7  11   2       34.83       44.24      8.49 o 
   8  11   2        0.92        0.00      5.26 o 
   9  11   2       10.09       22.33      4.59 o 
  -9  12   2        4.96        6.53      7.25 o 
  -8  12   2        7.25        8.51      6.30 o 
  -7  12   2       41.10       44.67     18.16 o 
  -6  12   2      346.30      338.56     15.83 o 
  -5  12   2      265.32      295.73      8.35 o 
  -4  12   2      546.43      582.02     19.46 o 
  -3  12   2     2608.00     2423.68      8.52 o 
  -2  12   2      115.01      107.80      5.45 o 
  -1  12   2      369.65      352.01      6.75 o 
   0  12   2      505.57      630.85     13.49 o 
   1  12   2      612.72      606.63     15.83 o 
   2  12   2       24.83       21.39      6.38 o 
   3  12   2        1.34        3.17      9.63 o 
   4  12   2      266.10      277.43     17.63 o 
   5  12   2       34.34       41.93     14.14 o 
   6  12   2      337.02      305.10      9.61 o 
   7  12   2        0.50        4.15      1.18 o 
   8  12   2       24.16       34.74     22.46 o 
   9  12   2       46.75       46.06     20.49 o 
  -9  13   2        1.71       21.17     10.49 o 
  -8  13   2        0.04        0.00      2.65 o 
  -7  13   2        3.20       21.70      6.62 o 
  -6  13   2      333.95      336.63      9.56 o 
  -5  13   2      205.62      196.96      4.95 o 
  -4  13   2      106.07       96.91     12.80 o 
  -3  13   2      712.98      702.11     95.91 o 
  -2  13   2     2849.64     2792.43     23.41 o 
  -1  13   2        1.24        2.49      3.12 o 
   0  13   2     1928.19     1896.67     41.54 o 
   1  13   2      169.14      153.90      7.91 o 
   2  13   2     2788.15     2624.34     71.89 o 
   3  13   2      486.93      495.32     68.99 o 
   4  13   2       24.84       33.77      8.39 o 
   5  13   2      148.01      185.51     21.79 o 
   6  13   2       24.24       23.65     12.20 o 
   7  13   2        0.30        5.90      6.18 o 
   8  13   2      184.32      217.86     26.60 o 
  -9  14   2        6.65        7.38      1.61 o 
  -8  14   2        0.20        1.34      1.60 o 
  -7  14   2      280.53      262.35     46.75 o 
  -6  14   2        2.96       21.53     21.81 o 
  -5  14   2      276.89      278.18     11.17 o 
  -4  14   2      105.79       87.99     17.42 o 
  -3  14   2     1406.58     1320.58     12.39 o 
  -2  14   2       54.92       43.59      2.69 o 
  -1  14   2       13.09       19.97      5.35 o 
   0  14   2      814.27      780.45    106.81 o 
   1  14   2      113.18      175.72     10.47 o 
   2  14   2      272.83      337.65     35.97 o 
   3  14   2      539.27      540.01      8.90 o 
   4  14   2      386.29      365.75      9.54 o 
   5  14   2       31.47      125.76     13.96 o 
   6  14   2       60.69       61.52     15.58 o 
   7  14   2        6.51       20.74     11.46 o 
   8  14   2        6.91        5.08      0.69 o 
  -9  15   2        3.38       14.74      7.08 o 
  -8  15   2      183.44      239.71     13.93 o 
  -7  15   2        0.92        0.00      1.61 o 
  -6  15   2       18.44       35.58     29.71 o 
  -5  15   2        0.54        3.54      3.49 o 
  -4  15   2      181.59      188.01      6.22 o 
  -3  15   2       62.79       71.40      6.26 o 
  -2  15   2     1023.33     1106.19     30.36 o 
  -1  15   2      713.32      759.19     19.59 o 
   0  15   2     2194.07     2333.77     15.87 o 
   1  15   2       16.73       19.29      3.79 o 
   2  15   2      593.36      603.43      5.78 o 
   3  15   2       42.83       43.06      4.97 o 
   4  15   2     1053.84     1028.46     11.90 o 
   5  15   2      131.52      135.19      4.17 o 
   6  15   2       22.95       27.88     26.71 o 
   7  15   2        0.01       15.29     10.38 o 
   8  15   2      338.41      295.23      1.73 o 
  -9  16   2       62.05       74.20     19.02 o 
  -8  16   2        3.67       11.88      8.03 o 
  -7  16   2       67.63       57.65      7.71 o 
  -6  16   2      122.69      119.41     10.59 o 
  -5  16   2      774.49      737.90      9.21 o 
  -4  16   2       51.90       59.19      6.24 o 
  -3  16   2       82.71      109.09     15.64 o 
  -2  16   2      148.18      171.40     10.14 o 
  -1  16   2      286.48      272.49     11.06 o 
   0  16   2     1418.15     1579.63     23.63 o 
   1  16   2      683.37      696.91      9.68 o 
   2  16   2      825.66      790.39     17.41 o 
   3  16   2       77.93       84.14      6.65 o 
   4  16   2      977.92      940.90     30.51 o 
   5  16   2      233.85      202.42      9.10 o 
   6  16   2        6.94        6.24      3.21 o 
   7  16   2       16.69       22.73     10.48 o 
   8  16   2        1.54       12.74     12.09 o 
  -8  17   2       12.43       11.06      5.30 o 
  -7  17   2       53.61       44.13     11.86 o 
  -6  17   2       25.21       36.24     19.25 o 
  -5  17   2      379.15      365.99     15.48 o 
  -4  17   2      802.80      823.24     29.25 o 
  -3  17   2        1.12       64.30     35.46 o 
  -2  17   2      715.96      735.31     11.86 o 
  -1  17   2     1006.39     1010.85      9.13 o 
   0  17   2        7.67       14.03     12.26 o 
   1  17   2       44.76       72.82      9.25 o 
   2  17   2      416.98      398.25     13.33 o 
   3  17   2      101.38       86.71     19.78 o 
   4  17   2      195.00      204.49      3.34 o 
   5  17   2       44.38       47.09      7.71 o 
   6  17   2      232.20      207.72     39.95 o 
   7  17   2       89.77       89.83      7.54 o 
   8  17   2        3.58       17.80     16.23 o 
  -8  18   2      159.00      143.88     12.90 o 
  -7  18   2        8.92       32.66     16.21 o 
  -6  18   2        2.62        2.08      8.23 o 
  -5  18   2       26.39       56.64      4.79 o 
  -4  18   2      328.34      306.39      7.18 o 
  -3  18   2      212.19      223.59      4.00 o 
  -2  18   2       57.44       88.13     13.42 o 
  -1  18   2        1.13       19.88     14.14 o 
   0  18   2        1.73        4.30      9.21 o 
   1  18   2       25.95       69.57     13.73 o 
   2  18   2      125.15      122.47      3.80 o 
   3  18   2      186.13      184.18      4.61 o 
   4  18   2       17.59       16.95     14.74 o 
   5  18   2       12.94       33.85     11.12 o 
   6  18   2      296.70      285.45      9.07 o 
   7  18   2        0.00        3.70     12.71 o 
   8  18   2      121.52      108.71     41.91 o 
  -8  19   2       55.40       49.05      6.45 o 
  -7  19   2        0.97        2.18     20.56 o 
  -6  19   2       73.81       77.44     16.48 o 
  -5  19   2      230.01      266.74     19.29 o 
  -4  19   2      611.14      590.03      9.10 o 
  -3  19   2      790.88      738.70     17.17 o 
  -2  19   2      451.29      470.63     14.07 o 
  -1  19   2      368.54      321.16      7.13 o 
   0  19   2      962.00     1039.60     15.50 o 
   1  19   2       85.81      143.65     11.85 o 
   2  19   2      765.19      723.50     10.98 o 
   3  19   2       92.60      141.85      5.98 o 
   4  19   2       66.21       67.35      2.86 o 
   5  19   2        5.98        2.54     11.17 o 
   6  19   2      168.18      157.47      3.45 o 
   7  19   2        4.43       15.30     14.05 o 
  -8  20   2        8.46       14.67      7.08 o 
  -7  20   2       70.47      164.51     16.12 o 
  -6  20   2        9.87       13.16     14.85 o 
  -5  20   2      212.58      266.55     28.90 o 
  -4  20   2      586.99      578.33     27.40 o 
  -3  20   2      698.78      713.83     13.77 o 
  -2  20   2      195.13      183.35      8.45 o 
  -1  20   2       76.97       85.76      5.04 o 
   0  20   2      295.59      298.69     26.05 o 
   1  20   2       86.05       80.67      7.91 o 
   2  20   2       94.33      110.39     12.08 o 
   3  20   2      169.80      181.37     11.72 o 
   4  20   2       83.78       84.85      6.10 o 
   5  20   2       60.04       77.27     11.12 o 
   6  20   2       82.94       74.25      2.93 o 
   7  20   2        1.16        3.38      8.00 o 
  -8  21   2       46.33       52.01     10.71 o 
  -7  21   2        0.19        0.00      2.89 o 
  -6  21   2      593.09      581.74     14.94 o 
  -5  21   2       35.94       37.88     10.49 o 
  -4  21   2      331.65      339.00     19.81 o 
  -3  21   2      218.37      266.79     14.29 o 
  -2  21   2      174.07      158.24      2.22 o 
  -1  21   2      111.71      124.09     13.05 o 
   0  21   2      720.24      650.03     10.27 o 
   1  21   2       12.68        8.54      7.05 o 
   2  21   2      537.36      556.44     14.38 o 
   3  21   2        5.89       22.89     17.97 o 
   4  21   2      103.54      100.58     14.85 o 
   5  21   2       43.93       41.45     14.19 o 
   6  21   2      116.29      105.93     21.95 o 
   7  21   2       62.27       68.77      4.56 o 
  -7  22   2        7.51       15.12      9.96 o 
  -6  22   2       65.49       71.98     15.13 o 
  -5  22   2       38.04       50.91      5.42 o 
  -4  22   2       51.46       50.64      2.52 o 
  -3  22   2       38.34       74.42     18.74 o 
  -2  22   2        0.49        2.87     12.12 o 
  -1  22   2       20.62       20.27      4.34 o 
   0  22   2      751.49      776.32     12.61 o 
   1  22   2      280.60      317.59     15.20 o 
   2  22   2       19.20       11.25      2.27 o 
   3  22   2       24.31       47.90     14.81 o 
   4  22   2      152.81      155.88     18.54 o 
   5  22   2       30.54       68.38     22.05 o 
   6  22   2        8.74       12.55     19.22 o 
   7  22   2       11.42       18.58      4.23 o 
  -7  23   2       66.24       77.36     11.91 o 
  -6  23   2       67.11       63.32      1.36 o 
  -5  23   2       19.24       26.83     10.72 o 
  -4  23   2      349.94      354.71     16.46 o 
  -3  23   2      100.00      129.12     19.96 o 
  -2  23   2      613.89      680.85     16.06 o 
  -1  23   2       19.93       27.97      4.94 o 
   0  23   2      208.78      219.67      9.73 o 
   1  23   2      362.31      348.54     10.01 o 
   2  23   2      701.46      676.09     15.89 o 
   3  23   2      173.82      208.75     12.76 o 
   4  23   2       10.45        9.65      5.60 o 
   5  23   2       80.59      156.44     17.27 o 
   6  23   2        0.88        6.66     11.84 o 
  -7  24   2       26.14       20.43      0.92 o 
  -6  24   2      132.40      128.38     15.08 o 
  -5  24   2        6.28       25.82     16.85 o 
  -4  24   2       43.81       48.52      7.54 o 
  -3  24   2       36.87       47.21      4.36 o 
  -2  24   2        4.15       24.36      7.32 o 
  -1  24   2       87.36      123.51     17.77 o 
   0  24   2       68.40       62.39      9.67 o 
   1  24   2       50.61       45.61      1.30 o 
   2  24   2      328.24      320.13     11.07 o 
   3  24   2       28.40       33.35      8.17 o 
   4  24   2       21.86       35.07     19.70 o 
   5  24   2       65.12       59.87      2.42 o 
   6  24   2       25.45       24.32      5.53 o 
  -6  25   2       57.44       67.77     13.37 o 
  -5  25   2      169.46      166.03     12.44 o 
  -4  25   2       69.23       90.32     14.61 o 
  -3  25   2       51.36       46.08      3.31 o 
  -2  25   2      248.63      225.61      2.36 o 
  -1  25   2        5.44        5.46      6.04 o 
   0  25   2       47.23       53.16      9.13 o 
   1  25   2        0.32        0.57      9.81 o 
   2  25   2        0.25        2.00      2.53 o 
   3  25   2       28.89       60.52     23.29 o 
   4  25   2      114.80      105.52      6.45 o 
   5  25   2       56.65       68.46     11.05 o 
   6  25   2       39.19       37.73     16.23 o 
  -6  26   2      124.73      141.03     22.11 o 
  -5  26   2      265.22      260.36     18.12 o 
  -4  26   2        1.96       13.37      9.87 o 
  -3  26   2        9.89       19.29      9.01 o 
  -2  26   2      118.13       99.92      5.00 o 
  -1  26   2      167.86      177.49      9.93 o 
   0  26   2       10.99        9.03      4.31 o 
   1  26   2       51.30       65.46     13.70 o 
   2  26   2       14.44       13.91     11.51 o 
   3  26   2        2.67        3.54      6.05 o 
   4  26   2        5.52       17.77      7.92 o 
   5  26   2       41.82       56.45     35.58 o 
  -6  27   2       70.35       91.26      5.41 o 
  -5  27   2        1.17        3.58     15.89 o 
  -4  27   2      326.20      314.47     11.69 o 
  -3  27   2        7.36       23.84      8.47 o 
  -2  27   2       20.06       19.39      5.77 o 
  -1  27   2        8.17        7.93      4.05 o 
   0  27   2      218.39      198.67      2.16 o 
   1  27   2       11.62       16.85     12.35 o 
   2  27   2      195.96      189.00     15.60 o 
   3  27   2        1.14        4.84      6.10 o 
   4  27   2      211.67      208.36     48.13 o 
   5  27   2       22.61       19.03      3.45 o 
  -5  28   2       20.71       29.61     12.27 o 
  -4  28   2      139.97      126.98      4.48 o 
  -3  28   2      173.64      181.12     10.88 o 
  -2  28   2        8.96       17.08      7.01 o 
  -1  28   2        5.73        1.05      2.06 o 
   0  28   2       92.88       85.44     11.86 o 
   1  28   2        1.87       12.90     20.57 o 
   2  28   2        0.39       11.79      6.40 o 
   3  28   2        0.02        0.00      4.11 o 
   4  28   2       73.81       60.00      2.17 o 
  -4  29   2       88.09       80.89      5.47 o 
  -3  29   2        2.66       10.46      8.38 o 
  -2  29   2       96.08       98.13     28.27 o 
  -1  29   2        0.33        2.54     12.43 o 
   0  29   2      121.23      130.26     10.51 o 
   1  29   2       33.30       47.56     10.34 o 
   2  29   2       83.88       99.13     17.85 o 
   3  29   2        1.43        5.92      8.06 o 
   4  29   2       35.87       32.85      6.45 o 
  -4  30   2       32.41       28.87      9.48 o 
  -3  30   2       35.08       40.15     12.90 o 
  -2  30   2        4.71       22.03      6.56 o 
  -1  30   2        0.12        1.03      5.52 o 
   0  30   2       73.85       68.63     12.19 o 
   1  30   2        6.39       27.28     17.28 o 
   2  30   2        8.04       20.46      8.59 o 
   3  30   2       55.88       55.48     12.90 o 
  -3  31   2       21.05       11.06      3.58 o 
  -2  31   2       18.15       19.09      3.69 o 
  -1  31   2        1.13        0.00      6.39 o 
   0  31   2       26.21       34.68      7.94 o 
   1  31   2       13.94       22.72      6.35 o 
   2  31   2      203.67      193.54     17.99 o 
  -2  32   2       27.56       36.22     10.81 o 
  -1  32   2       23.17       53.39     19.40 o 
   0  32   2        2.90        8.79     15.54 o 
   1  32   2       37.47       45.51      5.61 o 
  -9   0   3      346.18      405.98     15.66 o 
  -7   0   3       99.85      172.25     29.71 o 
  -5   0   3     2507.61     2456.26      3.97 o 
  -3   0   3      154.87      165.34     20.49 o 
  -1   0   3     2650.53     2551.48     18.08 o 
   1   0   3     6904.83     7196.48     26.42 o 
   3   0   3       85.50      120.64     12.02 o 
   5   0   3        6.63       11.48      3.45 o 
   7   0   3      494.29      486.72      4.22 o 
   9   0   3      147.47      128.02      7.61 o 
 -10   1   3       41.45       35.69      2.65 o 
  -9   1   3      306.66      291.07     12.94 o 
  -8   1   3        8.11       21.38      7.14 o 
  -7   1   3      115.79      117.96      9.00 o 
  -6   1   3       19.04       94.10      9.05 o 
  -5   1   3      117.12      118.77     14.56 o 
  -4   1   3     1254.77     1258.12     28.14 o 
  -3   1   3      178.44      222.53     14.11 o 
  -2   1   3     2391.39     2267.20     65.25 o 
  -1   1   3    17177.41    15872.54    196.69 o 
   0   1   3     8722.11     8262.86    172.23 o 
   1   1   3     1460.40     1438.92     57.02 o 
   2   1   3      267.50      248.75     18.83 o 
   3   1   3     1722.49     1668.30      3.13 o 
   4   1   3      733.20      678.78     21.89 o 
   5   1   3        0.15        0.00      5.43 o 
   6   1   3      252.19      229.55     23.48 o 
   7   1   3     1260.06     1174.19     16.92 o 
   8   1   3       41.93       41.40     10.65 o 
   9   1   3        6.51       16.36      8.24 o 
 -10   2   3        1.18       13.28     19.68 o 
  -9   2   3       66.32       98.38     11.74 o 
  -8   2   3      319.12      295.03     40.30 o 
  -7   2   3      679.00      672.16     12.17 o 
  -6   2   3       93.07      110.05     17.76 o 
  -5   2   3        4.93        0.00      2.02 o 
  -4   2   3      724.38      750.78     86.12 o 
  -3   2   3     1174.95     1258.62     47.94 o 
  -2   2   3       11.67       33.58      7.67 o 
  -1   2   3     3424.63     3181.22     26.94 o 
   0   2   3     2413.43     2564.63     12.00 o 
   1   2   3     2489.98     2465.48     88.55 o 
   2   2   3       35.88       50.40      4.50 o 
   3   2   3        2.03       25.15      4.46 o 
   4   2   3        3.93        9.77      3.75 o 
   5   2   3      388.30      364.52     28.02 o 
   6   2   3       48.43       39.90      9.06 o 
   7   2   3       34.41       28.40      4.12 o 
   8   2   3      114.98      111.24      5.78 o 
   9   2   3        7.49       10.01      4.29 o 
 -10   3   3        7.26       10.29      9.90 o 
  -9   3   3       80.55       90.93     47.67 o 
  -8   3   3       16.12       40.07     15.33 o 
  -7   3   3      108.35      135.86     13.59 o 
  -6   3   3      383.45      423.14      8.82 o 
  -5   3   3        0.07        1.13      4.19 o 
  -4   3   3       27.47       42.17     12.16 o 
  -3   3   3     5827.98     6097.50     63.40 o 
  -2   3   3      450.32      564.66     25.70 o 
  -1   3   3      553.54      603.56     15.89 o 
   0   3   3      833.05      907.63     38.62 o 
   1   3   3     3465.91     3302.49      8.91 o 
   2   3   3     1464.72     1623.98     27.17 o 
   3   3   3       41.62       44.08     12.27 o 
   4   3   3       27.45       37.95      6.34 o 
   5   3   3      819.16      798.14      6.94 o 
   6   3   3      467.91      422.31     19.62 o 
   7   3   3        5.89        4.01      2.05 o 
   8   3   3        3.28        6.43      5.62 o 
   9   3   3      152.28      154.85     14.14 o 
 -10   4   3        0.00        0.00     14.05 o 
  -9   4   3      576.83      540.88     36.73 o 
  -8   4   3      147.89      195.11     16.00 o 
  -7   4   3       25.64       41.58     24.18 o 
  -6   4   3        4.52        5.67      9.08 o 
  -5   4   3        0.18       23.69      6.03 o 
  -4   4   3      349.27      403.74      9.03 o 
  -3   4   3     7356.12     7633.46     26.26 o 
  -2   4   3      208.26      254.75     11.13 o 
  -1   4   3     2675.17     2646.92     47.77 o 
   0   4   3      542.09      558.63      8.58 o 
   1   4   3      222.31      239.75     16.78 o 
   2   4   3      506.12      485.72     11.24 o 
   3   4   3        0.41       10.64      3.32 o 
   4   4   3      370.95      364.70      6.63 o 
   5   4   3      245.88      279.88     29.52 o 
   6   4   3      491.98      467.22     12.80 o 
   7   4   3      960.34      852.28     33.43 o 
   8   4   3       73.95       93.59     10.70 o 
   9   4   3        0.56       15.57     10.05 o 
 -10   5   3        2.67        7.57     12.09 o 
  -9   5   3        1.56        7.58     14.51 o 
  -8   5   3      227.96      212.29      6.68 o 
  -7   5   3       65.43      127.59     14.05 o 
  -6   5   3       46.18       69.82     16.59 o 
  -5   5   3      212.42      214.11      7.23 o 
  -4   5   3      425.46      414.54      9.65 o 
  -3   5   3      113.58      130.33      9.07 o 
  -2   5   3     4126.51     3955.63     11.68 o 
  -1   5   3       39.49       81.88      6.55 o 
   0   5   3      464.97      553.79     48.04 o 
   1   5   3     1929.22     1915.28     10.36 o 
   2   5   3      132.79      147.32      6.36 o 
   3   5   3     1511.80     1474.75     27.97 o 
   4   5   3      120.31      106.03      5.76 o 
   5   5   3     1266.53     1436.36     45.80 o 
   6   5   3      235.00      229.59      7.41 o 
   7   5   3        0.23        3.99      2.66 o 
   8   5   3       63.62       57.32      7.12 o 
   9   5   3      139.54      146.21     13.46 o 
 -10   6   3       23.43       21.54      9.56 o 
  -9   6   3      286.33      293.64     24.41 o 
  -8   6   3       99.72      159.35     14.74 o 
  -7   6   3      862.32      815.15      9.21 o 
  -6   6   3      106.14      101.52      3.81 o 
  -5   6   3     1485.22     1536.90    118.82 o 
  -4   6   3      179.74      215.32     24.69 o 
  -3   6   3     1862.59     1727.31     43.71 o 
  -2   6   3       29.26       27.81      6.55 o 
  -1   6   3     7064.07     6499.42     49.17 o 
   0   6   3      210.84      195.99      5.18 o 
   1   6   3     1051.77      989.73      6.20 o 
   2   6   3      425.36      433.83     22.20 o 
   3   6   3     2233.70     2196.34     34.18 o 
   4   6   3       31.52       69.00      6.12 o 
   5   6   3       42.88       42.02      3.32 o 
   6   6   3     2260.00     2165.97     42.19 o 
   7   6   3        1.74        0.00      4.59 o 
   8   6   3        9.16        3.44      2.76 o 
   9   6   3        3.37        5.20      8.65 o 
 -10   7   3       18.31       17.25      8.40 o 
  -9   7   3       59.10       64.56     19.34 o 
  -8   7   3      147.12      190.89     10.98 o 
  -7   7   3       20.39       23.06      7.74 o 
  -6   7   3        0.74        0.00      2.29 o 
  -5   7   3       97.92      106.98      5.99 o 
  -4   7   3       62.96       92.94     19.83 o 
  -3   7   3      847.69      962.69     54.63 o 
  -2   7   3        3.25        0.01      1.92 o 
  -1   7   3     1859.73     1722.97     25.34 o 
   0   7   3        0.20       43.93     12.38 o 
   1   7   3      383.50      362.67      3.27 o 
   2   7   3      649.49      809.48     24.30 o 
   3   7   3      350.60      568.41     14.16 o 
   4   7   3       53.77       97.84     23.31 o 
   5   7   3      324.55      291.99      6.55 o 
   6   7   3       17.49       23.42      2.41 o 
   7   7   3      194.08      188.64     10.23 o 
   8   7   3      123.23      107.91      8.92 o 
   9   7   3      100.70       99.51      8.08 o 
 -10   8   3      114.01      114.14     16.39 o 
  -9   8   3       21.94       29.31     11.03 o 
  -8   8   3       37.42       37.44     12.20 o 
  -7   8   3      463.48      505.12     20.96 o 
  -6   8   3       19.09       23.49      1.68 o 
  -5   8   3     4173.48     3928.07     14.77 o 
  -4   8   3      859.60      821.20      8.08 o 
  -3   8   3     2317.57     2301.02      9.26 o 
  -2   8   3     1747.19     1770.00     23.17 o 
  -1   8   3      207.69      266.86      8.94 o 
   0   8   3     2523.17     2565.00     53.40 o 
   1   8   3      355.21      370.08      7.66 o 
   2   8   3      112.17      115.39      7.11 o 
   3   8   3      501.29      462.94     22.65 o 
   4   8   3       51.22       41.53      5.32 o 
   5   8   3      231.19      260.94      9.19 o 
   6   8   3      110.66      138.85      9.82 o 
   7   8   3       39.15       36.39     12.06 o 
   8   8   3        2.23        7.85      7.27 o 
   9   8   3       36.68       27.48      6.22 o 
 -10   9   3       27.90       27.22      4.95 o 
  -9   9   3       65.18       83.35     13.93 o 
  -8   9   3      261.14      326.02     20.24 o 
  -7   9   3       40.31       44.06     14.39 o 
  -6   9   3      191.06      235.96     11.23 o 
  -5   9   3       21.06       74.64     14.41 o 
  -4   9   3      636.15      650.59      9.27 o 
  -3   9   3        0.04        0.68     10.70 o 
  -2   9   3      601.73      686.79     31.08 o 
  -1   9   3      944.37     1023.37     57.10 o 
   0   9   3      184.72      182.75      5.19 o 
   1   9   3     1118.37     1255.74     50.77 o 
   2   9   3     2230.48     2225.09     31.99 o 
   3   9   3      121.21      147.12     17.39 o 
   4   9   3      530.94      583.62     24.67 o 
   5   9   3      226.68      225.81     12.28 o 
   6   9   3      194.60      191.71     25.69 o 
   7   9   3      299.79      268.17     15.11 o 
   8   9   3       18.93       24.90      9.85 o 
   9   9   3       11.82        9.15      7.61 o 
  -9  10   3       71.57      104.08     18.56 o 
  -8  10   3       10.78       35.79     28.32 o 
  -7  10   3      165.23      165.06     21.26 o 
  -6  10   3      197.41      280.51     16.50 o 
  -5  10   3      782.77      810.48     30.53 o 
  -4  10   3        6.00       12.06     12.14 o 
  -3  10   3     1816.24     1629.58     48.28 o 
  -2  10   3       16.17       15.74      8.25 o 
  -1  10   3      621.76      683.08     12.86 o 
   0  10   3      276.73      273.05      5.66 o 
   1  10   3     3084.03     2989.11     11.80 o 
   2  10   3      197.02      209.09     16.98 o 
   3  10   3      248.68      282.17     11.45 o 
   4  10   3      115.22      101.07     28.66 o 
   5  10   3      166.93      180.44      8.11 o 
   6  10   3       68.49       55.78      9.47 o 
   7  10   3       29.63       43.38      5.78 o 
   8  10   3        1.16        0.00      5.07 o 
   9  10   3       31.41       40.58     11.63 o 
  -9  11   3        0.21        0.00      6.09 o 
  -8  11   3       52.34       50.06     11.04 o 
  -7  11   3      491.42      486.87      9.70 o 
  -6  11   3      916.65      884.00     13.93 o 
  -5  11   3      110.10      137.26     28.11 o 
  -4  11   3        1.91        9.20      9.18 o 
  -3  11   3     1435.00     1529.45     24.33 o 
  -2  11   3     1704.38     1612.32     96.58 o 
  -1  11   3      464.85      446.13     10.74 o 
   0  11   3      522.27      542.80     23.42 o 
   1  11   3       52.00       58.40      7.11 o 
   2  11   3     1690.42     1569.43      6.79 o 
   3  11   3      152.97      196.34     11.46 o 
   4  11   3        1.20        5.75      5.42 o 
   5  11   3      330.48      351.53     21.36 o 
   6  11   3      285.77      241.62     19.85 o 
   7  11   3        5.50        0.14      3.11 o 
   8  11   3       93.28      149.51     25.33 o 
  -9  12   3      191.65      175.84     23.26 o 
  -8  12   3      151.73      142.80      5.70 o 
  -7  12   3     1465.67     1405.69     21.15 o 
  -6  12   3       51.77       61.74     10.94 o 
  -5  12   3      164.74      160.98     10.44 o 
  -4  12   3      219.04      228.06     12.63 o 
  -3  12   3        1.16        0.00     10.29 o 
  -2  12   3       49.22      115.43     10.40 o 
  -1  12   3      414.74      383.89     22.30 o 
   0  12   3       28.08       81.24     15.24 o 
   1  12   3     2847.85     2761.40     45.76 o 
   2  12   3       48.77       57.77     14.51 o 
   3  12   3      362.22      359.00     27.30 o 
   4  12   3        6.70        2.84      2.97 o 
   5  12   3      153.28      192.54      9.46 o 
   6  12   3       14.86       29.19     14.79 o 
   7  12   3      114.31      106.82     20.62 o 
   8  12   3       11.01        4.89     14.74 o 
  -9  13   3       11.54       19.70      4.97 o 
  -8  13   3       30.55       55.81     16.64 o 
  -7  13   3        0.23        0.00      3.41 o 
  -6  13   3      229.76      259.91      9.12 o 
  -5  13   3       11.79       10.81      0.69 o 
  -4  13   3        1.81        0.00      1.98 o 
  -3  13   3       98.97       86.78      2.45 o 
  -2  13   3       78.23      163.20      9.40 o 
  -1  13   3      532.30      568.79     10.04 o 
   0  13   3       30.74       97.33     27.54 o 
   1  13   3      346.22      333.32     38.35 o 
   2  13   3      979.96     1002.31     21.68 o 
   3  13   3      111.67      107.05      7.44 o 
   4  13   3       17.58       55.08     19.20 o 
   5  13   3      706.41      757.08     13.65 o 
   6  13   3       66.69       64.39     18.66 o 
   7  13   3       95.94      111.50     28.32 o 
   8  13   3        7.29        9.30     17.16 o 
  -9  14   3      202.27      205.03     15.71 o 
  -8  14   3       17.37       16.38      5.99 o 
  -7  14   3        0.78        0.92      2.37 o 
  -6  14   3       39.59       50.31      3.55 o 
  -5  14   3      905.78      838.90     15.42 o 
  -4  14   3      167.45      159.40     12.41 o 
  -3  14   3     1450.14     1428.85     16.18 o 
  -2  14   3      893.36     1055.56     52.19 o 
  -1  14   3      587.76      588.50     16.74 o 
   0  14   3     1459.45     1317.79    116.49 o 
   1  14   3        2.66       11.86      4.54 o 
   2  14   3      488.56      492.53     12.93 o 
   3  14   3      111.65      113.75      5.81 o 
   4  14   3      305.25      284.36      9.51 o 
   5  14   3      328.63      351.94     20.32 o 
   6  14   3        5.36        6.35      4.53 o 
   7  14   3        1.72       15.31     15.21 o 
   8  14   3        0.74        3.33     17.08 o 
  -9  15   3        0.80        6.61     12.78 o 
  -8  15   3       97.55       78.11      2.88 o 
  -7  15   3       28.54       38.53      5.07 o 
  -6  15   3      823.76      764.09     10.35 o 
  -5  15   3      334.69      329.55     29.25 o 
  -4  15   3       61.89       58.66      2.18 o 
  -3  15   3       95.62       97.03      7.58 o 
  -2  15   3       15.76       30.66     28.64 o 
  -1  15   3      926.01      892.62     19.33 o 
   0  15   3      629.63      647.22      9.59 o 
   1  15   3      679.81      627.51     90.15 o 
   2  15   3     1435.13     1341.21      8.02 o 
   3  15   3      390.01      417.16     16.31 o 
   4  15   3      258.14      220.70     11.54 o 
   5  15   3       28.70       30.07      8.42 o 
   6  15   3        0.07        0.00     14.68 o 
   7  15   3       39.65       55.76     15.07 o 
   8  15   3       31.43       21.89      5.87 o 
  -9  16   3       50.67       68.93     17.92 o 
  -8  16   3        8.87       12.86      6.22 o 
  -7  16   3      266.15      253.73     28.90 o 
  -6  16   3        8.69       13.16      4.12 o 
  -5  16   3     1407.00     1392.10     11.54 o 
  -4  16   3       58.07       52.87      3.88 o 
  -3  16   3       39.91       29.34      3.76 o 
  -2  16   3        1.08        6.18     10.93 o 
  -1  16   3     2619.93     2568.04     25.50 o 
   0  16   3      239.81      230.94      3.89 o 
   1  16   3      888.51      871.77     19.45 o 
   2  16   3      154.56      168.46      5.40 o 
   3  16   3     2073.48     1867.06      9.89 o 
   4  16   3       87.64      102.15     11.11 o 
   5  16   3      572.77      511.79     24.34 o 
   6  16   3        0.04        0.00      2.72 o 
   7  16   3       11.91       33.64     11.16 o 
   8  16   3        2.10        0.00      6.45 o 
  -8  17   3       21.18       12.83     16.70 o 
  -7  17   3       61.23       80.55     25.22 o 
  -6  17   3      121.24      185.24     10.94 o 
  -5  17   3      415.05      367.11     24.63 o 
  -4  17   3      132.88      131.22      5.96 o 
  -3  17   3       76.36       72.96      5.00 o 
  -2  17   3       66.35       63.78      2.89 o 
  -1  17   3       39.00       72.20     15.45 o 
   0  17   3      495.45      474.27     26.02 o 
   1  17   3      365.18      335.43      1.73 o 
   2  17   3      148.33      130.34      2.92 o 
   3  17   3        8.40       15.60      9.77 o 
   4  17   3      104.65      137.41     10.73 o 
   5  17   3      308.86      318.69     34.42 o 
   6  17   3        1.30       17.10     21.99 o 
   7  17   3       38.34       35.38      2.43 o 
   8  17   3      101.19      105.52     26.02 o 
  -8  18   3       76.49       71.72      7.28 o 
  -7  18   3      205.06      234.35     12.72 o 
  -6  18   3       10.18        8.50      6.48 o 
  -5  18   3       64.18       64.82     10.40 o 
  -4  18   3     1503.78     1489.11     21.15 o 
  -3  18   3      476.47      463.60      8.13 o 
  -2  18   3        0.30        0.00      8.61 o 
  -1  18   3      164.73      167.44      8.24 o 
   0  18   3        0.35       13.30      5.03 o 
   1  18   3      486.64      455.67     43.38 o 
   2  18   3      131.24      132.11      7.14 o 
   3  18   3      741.51      701.69     17.09 o 
   4  18   3       96.55       92.04      9.08 o 
   5  18   3        1.35       15.18      5.19 o 
   6  18   3       28.71       24.69     17.42 o 
   7  18   3        7.51       25.31     16.95 o 
  -8  19   3       50.62       46.30      4.51 o 
  -7  19   3       18.51       13.30     18.31 o 
  -6  19   3       13.70       22.13      4.55 o 
  -5  19   3      255.71      278.14      7.81 o 
  -4  19   3     1222.74     1106.15     10.88 o 
  -3  19   3        7.83       24.25      6.36 o 
  -2  19   3       94.06       74.89      7.31 o 
  -1  19   3        0.74       19.29     13.97 o 
   0  19   3       22.57       32.70      9.71 o 
   1  19   3      100.08      108.02      8.42 o 
   2  19   3        6.05        9.47     33.86 o 
   3  19   3      292.20      327.93     12.76 o 
   4  19   3        0.05       30.09     15.16 o 
   5  19   3        5.08        4.42      1.73 o 
   6  19   3       10.27        9.50      7.17 o 
   7  19   3       55.66       54.75      5.31 o 
  -8  20   3        9.06        1.31      8.75 o 
  -7  20   3      272.51      238.53     12.20 o 
  -6  20   3       28.23       25.11      2.29 o 
  -5  20   3       44.08       32.93      2.76 o 
  -4  20   3       16.55       20.36      6.79 o 
  -3  20   3     1077.58     1099.21     41.33 o 
  -2  20   3        0.18        0.00     13.01 o 
  -1  20   3       53.11       55.58      9.85 o 
   0  20   3        2.34        3.20      6.10 o 
   1  20   3      120.51      125.62     10.28 o 
   2  20   3       70.64       90.94      9.94 o 
   3  20   3      312.01      339.72     13.77 o 
   4  20   3      159.34      166.74     13.32 o 
   5  20   3        2.39       11.53      6.76 o 
   6  20   3       22.76       17.48      4.55 o 
   7  20   3      151.15      142.43     37.42 o 
  -7  21   3      235.13      242.41     13.24 o 
  -6  21   3       58.62       52.23      9.28 o 
  -5  21   3      132.82      161.10      8.64 o 
  -4  21   3       35.07       48.45      7.64 o 
  -3  21   3      299.38      288.11      9.06 o 
  -2  21   3       23.80       32.08     15.99 o 
  -1  21   3       94.69       92.25     12.55 o 
   0  21   3      888.68      886.35     10.48 o 
   1  21   3        2.26        9.40      5.49 o 
   2  21   3      149.43      164.37     10.11 o 
   3  21   3      551.94      486.05     25.96 o 
   4  21   3       11.67        7.93      2.30 o 
   5  21   3       64.91       64.53      3.45 o 
   6  21   3       16.49       37.94     18.47 o 
   7  21   3      213.23      194.26     16.70 o 
  -7  22   3        2.66       26.51      9.90 o 
  -6  22   3      153.09      192.51     17.64 o 
  -5  22   3       14.07       29.03     14.44 o 
  -4  22   3        0.88        7.48      2.23 o 
  -3  22   3      255.02      245.02      8.30 o 
  -2  22   3       34.78       25.27      5.98 o 
  -1  22   3      140.48      169.47     21.98 o 
   0  22   3        0.72        3.48     14.15 o 
   1  22   3      141.16      158.03     37.44 o 
   2  22   3      110.38      153.12     17.75 o 
   3  22   3        9.23       11.14     11.97 o 
   4  22   3       31.79       31.73      6.51 o 
   5  22   3       21.80       47.10     19.25 o 
   6  22   3       39.02       27.89      3.09 o 
  -7  23   3        9.83       18.17     10.40 o 
  -6  23   3       96.79       98.57      5.65 o 
  -5  23   3      110.46      105.94     10.71 o 
  -4  23   3       25.31       28.57      7.93 o 
  -3  23   3      104.00      109.54      6.64 o 
  -2  23   3        8.34       12.90     15.94 o 
  -1  23   3        0.06        0.00      4.54 o 
   0  23   3       63.82       60.76      8.13 o 
   1  23   3      204.90      218.42     14.30 o 
   2  23   3       40.98       33.98      8.71 o 
   3  23   3       53.32       49.94      3.40 o 
   4  23   3      145.39      126.14     14.85 o 
   5  23   3      112.64      114.41      8.90 o 
   6  23   3       26.69       24.22     16.70 o 
  -7  24   3        1.25        6.86      2.94 o 
  -6  24   3       23.85       35.90     15.76 o 
  -5  24   3        3.22        7.54     15.65 o 
  -4  24   3       14.89        8.85      9.91 o 
  -3  24   3       10.86       10.24      9.75 o 
  -2  24   3      123.13      116.66      4.01 o 
  -1  24   3       15.10        9.89      9.99 o 
   0  24   3      103.17      100.07      5.51 o 
   1  24   3       23.79       40.13      8.29 o 
   2  24   3        0.02        0.00      2.51 o 
   3  24   3        0.03        4.60     15.70 o 
   4  24   3       51.18       73.24     15.69 o 
   5  24   3       48.10       60.99      8.74 o 
   6  24   3       10.50        9.74     12.59 o 
  -6  25   3       14.13       13.04      5.37 o 
  -5  25   3      265.44      276.32      4.79 o 
  -4  25   3       97.78      109.77     14.42 o 
  -3  25   3       66.26       73.39     18.33 o 
  -2  25   3       68.78       76.83      8.43 o 
  -1  25   3       23.53       25.24      3.89 o 
   0  25   3       10.44        9.13      9.52 o 
   1  25   3      676.60      621.83     25.87 o 
   2  25   3        0.01       44.62     26.60 o 
   3  25   3       68.80       59.72     12.34 o 
   4  25   3        5.06        6.18      3.29 o 
   5  25   3       48.71       44.74     10.25 o 
  -6  26   3        6.84       28.00     18.72 o 
  -5  26   3      182.55      161.58      7.89 o 
  -4  26   3       40.37       45.10     10.57 o 
  -3  26   3      134.40      140.48      6.33 o 
  -2  26   3        0.97        4.88      5.01 o 
  -1  26   3        0.49        5.35     12.82 o 
   0  26   3       26.32       21.16      5.47 o 
   1  26   3       84.92       84.05      2.50 o 
   2  26   3       84.90       97.68     22.15 o 
   3  26   3       71.48       82.79      8.15 o 
   4  26   3       90.15      106.26     18.96 o 
   5  26   3       10.33       24.43     10.66 o 
  -5  27   3       99.96       90.16      4.26 o 
  -4  27   3        0.85        2.98     16.09 o 
  -3  27   3       28.72       36.07      7.54 o 
  -2  27   3      335.19      326.78     10.74 o 
  -1  27   3        7.83        7.38      4.77 o 
   0  27   3       25.80       31.82     11.33 o 
   1  27   3      277.15      304.76     38.80 o 
   2  27   3        6.48       27.16     21.70 o 
   3  27   3        8.14       22.00     12.68 o 
   4  27   3        0.26        0.00      1.15 o 
  -5  28   3        0.10        0.08      9.76 o 
  -4  28   3       13.67       22.09     11.61 o 
  -3  28   3      458.16      442.93     13.87 o 
  -2  28   3       11.21       27.33      7.21 o 
  -1  28   3      183.01      186.41      8.48 o 
   0  28   3       48.61       47.03      6.74 o 
   1  28   3        2.97        7.31     10.28 o 
   2  28   3       61.67       92.19     12.55 o 
   3  28   3       19.33       19.49     10.18 o 
   4  28   3        1.41       18.57      4.38 o 
  -4  29   3        2.03       16.50      8.68 o 
  -3  29   3        0.07        0.00      2.06 o 
  -2  29   3        1.01       13.48      7.93 o 
  -1  29   3       29.14       36.06      4.20 o 
   0  29   3        0.04       21.23     16.62 o 
   1  29   3        3.67       19.92     11.11 o 
   2  29   3       39.97       53.72     12.27 o 
   3  29   3      442.19      410.23      6.16 o 
  -4  30   3       25.14       27.24     10.57 o 
  -3  30   3        4.53       17.00      9.79 o 
  -2  30   3        0.31        5.92      8.80 o 
  -1  30   3      109.40       95.11      8.87 o 
   0  30   3        0.95       27.63     26.02 o 
   1  30   3       48.17       58.49     15.66 o 
   2  30   3      126.03      116.75     34.54 o 
   3  30   3       51.11       71.85     11.97 o 
  -3  31   3        5.22       10.42      2.75 o 
  -2  31   3       92.97      110.52     11.02 o 
  -1  31   3      106.90      110.07      7.60 o 
   0  31   3        0.29        0.00      2.53 o 
   1  31   3       43.26       55.27     17.50 o 
   2  31   3        9.91       10.59      6.45 o 
  -1  32   3       53.02       54.58      3.45 o 
   0  32   3        1.04       14.28     14.28 o 
 -10   0   4      309.45      283.70     18.42 o 
  -8   0   4       35.09       35.00      1.84 o 
  -6   0   4      514.03      559.01     11.51 o 
  -4   0   4     1084.43     1355.19     27.63 o 
  -2   0   4      214.71      244.51     13.29 o 
   0   0   4    13352.22    13139.67     72.19 o 
   2   0   4     1681.01     1777.74     15.36 o 
   4   0   4      186.31      216.05     11.70 o 
   6   0   4       47.34       47.50     29.02 o 
   8   0   4      203.55      201.72     18.19 o 
 -10   1   4      356.99      328.16      9.78 o 
  -9   1   4      439.17      411.36     14.51 o 
  -8   1   4      166.91      157.92      4.38 o 
  -7   1   4       95.71       94.90      1.75 o 
  -6   1   4       70.08       77.28      8.02 o 
  -5   1   4       56.71       47.62      6.20 o 
  -4   1   4      814.97      798.47     30.82 o 
  -3   1   4       34.68       55.24      9.75 o 
  -2   1   4     5382.86     5118.25     26.06 o 
  -1   1   4       15.46       13.30     10.97 o 
   0   1   4     1307.09     1297.39     50.27 o 
   1   1   4     1240.50     1178.37     62.05 o 
   2   1   4      473.48      444.91      3.65 o 
   3   1   4       49.99       41.01      3.65 o 
   4   1   4        0.81        8.18      4.59 o 
   5   1   4      610.00      597.89     19.46 o 
   6   1   4      370.57      396.95     10.90 o 
   7   1   4        3.47        0.91      3.86 o 
   8   1   4       15.15       16.40      5.50 o 
   9   1   4      102.40      114.03     13.03 o 
 -10   2   4       30.39       28.28      2.06 o 
  -9   2   4      138.15      164.81     15.77 o 
  -8   2   4        1.24       11.23      7.29 o 
  -7   2   4       26.21       26.31      3.84 o 
  -6   2   4      421.46      474.75     13.70 o 
  -5   2   4       65.30       60.58      7.81 o 
  -4   2   4     1633.83     1620.00     24.83 o 
  -3   2   4      219.11      223.52      6.70 o 
  -2   2   4      848.26      843.71      9.23 o 
  -1   2   4       78.88       73.97     34.42 o 
   0   2   4      175.67      149.80     11.13 o 
   1   2   4     2040.04     1933.16    139.21 o 
   2   2   4        8.30       16.57      4.97 o 
   3   2   4      668.32      615.35      7.25 o 
   4   2   4      875.02      851.59      3.75 o 
   5   2   4      128.10      124.78      5.06 o 
   6   2   4       14.46       17.06      7.71 o 
   7   2   4        2.58        0.00      7.79 o 
   8   2   4      105.69      102.72      4.24 o 
   9   2   4      124.07      114.41      9.48 o 
 -10   3   4      284.33      286.98     29.59 o 
  -9   3   4       30.84       46.02     17.95 o 
  -8   3   4      536.58      490.84     17.27 o 
  -7   3   4        0.47        2.61      6.38 o 
  -6   3   4       35.40       38.44     12.27 o 
  -5   3   4       71.05       78.47      9.74 o 
  -4   3   4      249.70      232.04     50.48 o 
  -3   3   4     1822.98     1880.65     25.20 o 
  -2   3   4      939.26      905.50     82.01 o 
  -1   3   4     1049.55     1059.17     47.00 o 
   0   3   4       66.14       89.23      9.57 o 
   1   3   4     2392.20     2399.83     27.72 o 
   2   3   4      392.61      369.37      9.58 o 
   3   3   4     1336.57     1362.49     55.94 o 
   4   3   4      693.69      652.66     18.37 o 
   5   3   4       42.55       80.15     11.04 o 
   6   3   4      447.87      440.69     11.10 o 
   7   3   4      610.52      530.15      9.26 o 
   8   3   4        7.41       11.48      3.32 o 
   9   3   4       18.53       23.20      7.68 o 
 -10   4   4        3.37       11.53      7.37 o 
  -9   4   4        2.28        0.00      0.69 o 
  -8   4   4      185.74      185.76      4.05 o 
  -7   4   4        2.11        0.00      2.37 o 
  -6   4   4       65.90       76.10      9.80 o 
  -5   4   4      624.70      557.08      7.86 o 
  -4   4   4      321.84      297.78      7.24 o 
  -3   4   4     1716.01     1691.52     34.74 o 
  -2   4   4      122.80      110.31      1.08 o 
  -1   4   4       19.38       23.49      7.27 o 
   0   4   4     3713.92     3667.08     22.70 o 
   1   4   4      528.28      525.81     25.18 o 
   2   4   4     5666.59     5315.43     58.58 o 
   3   4   4      591.76      561.20      9.53 o 
   4   4   4        0.77        0.00      6.32 o 
   5   4   4      452.17      437.39     15.86 o 
   6   4   4      930.92      850.09     11.73 o 
   7   4   4        2.02        3.27      2.59 o 
   8   4   4       19.07       23.35     11.22 o 
   9   4   4       41.73       46.20      5.96 o 
 -10   5   4      108.02       96.96      7.52 o 
  -9   5   4      147.80      161.57     18.31 o 
  -8   5   4       44.41       86.54     28.67 o 
  -7   5   4        0.90        6.05      9.43 o 
  -6   5   4      271.98      275.75      7.39 o 
  -5   5   4       29.61       37.71      5.75 o 
  -4   5   4     1042.59      954.63     74.35 o 
  -3   5   4      203.34      201.39      7.69 o 
  -2   5   4      326.42      319.16      7.90 o 
  -1   5   4     2210.20     2277.52     30.16 o 
   0   5   4        6.71       17.19     16.07 o 
   1   5   4       54.00      133.77      9.36 o 
   2   5   4      231.03      223.15      2.66 o 
   3   5   4       11.49       29.76      7.36 o 
   4   5   4        8.48        7.83      6.08 o 
   5   5   4       83.84       78.56     16.48 o 
   6   5   4       42.73       44.13     14.91 o 
   7   5   4        8.42        5.54      1.86 o 
   8   5   4       89.78       78.97      5.95 o 
   9   5   4        3.49        0.00      2.74 o 
 -10   6   4       93.66      103.80     11.51 o 
  -9   6   4       26.96       36.71     19.86 o 
  -8   6   4      385.90      374.20     34.31 o 
  -7   6   4       16.58       31.38     11.74 o 
  -6   6   4     1041.64     1002.47     17.73 o 
  -5   6   4      783.68      932.67     89.00 o 
  -4   6   4      838.12      876.28      9.88 o 
  -3   6   4     2008.33     1935.18     93.45 o 
  -2   6   4     3740.28     3493.80     67.68 o 
  -1   6   4     1253.24     1334.42     36.85 o 
   0   6   4      244.15      312.88     15.08 o 
   1   6   4       57.59       75.21     12.30 o 
   2   6   4     3781.59     3582.90     29.04 o 
   3   6   4       37.99      103.95     17.29 o 
   4   6   4      311.59      316.92     13.58 o 
   5   6   4       88.13      148.08      9.45 o 
   6   6   4        4.66       28.05     10.64 o 
   7   6   4        0.45        0.00      4.80 o 
   8   6   4       94.18      101.20     11.58 o 
 -10   7   4       78.81       91.36     21.76 o 
  -9   7   4       48.17       52.32      7.40 o 
  -8   7   4      586.55      535.05      5.62 o 
  -7   7   4      345.34      313.63      5.81 o 
  -6   7   4      804.51      824.93      6.83 o 
  -5   7   4      370.72      392.39     12.41 o 
  -4   7   4      474.05      489.95     19.67 o 
  -3   7   4       54.80       59.35      3.03 o 
  -2   7   4      708.42      755.69      9.12 o 
  -1   7   4     1053.95     1040.57     49.56 o 
   0   7   4       43.34       74.79      5.93 o 
   1   7   4     1424.44     1577.97     31.97 o 
   2   7   4     1291.47     1248.67     39.55 o 
   3   7   4      538.70      502.48      5.39 o 
   4   7   4        8.22        5.43      5.98 o 
   5   7   4       13.11       20.75      8.91 o 
   6   7   4      261.70      231.99     34.31 o 
   7   7   4        2.28        2.09      5.22 o 
   8   7   4        8.63        3.15      5.55 o 
  -9   8   4      158.15      132.06     19.56 o 
  -8   8   4       58.80       67.08     11.58 o 
  -7   8   4       11.83       16.23      7.23 o 
  -6   8   4      458.27      480.57     20.30 o 
  -5   8   4      105.89      113.34      9.99 o 
  -4   8   4      376.28      414.43      9.86 o 
  -3   8   4        1.20       19.84      7.25 o 
  -2   8   4      685.84      666.77     15.99 o 
  -1   8   4      160.62      169.52      5.12 o 
   0   8   4      525.43      536.71      9.43 o 
   1   8   4     1622.30     1696.51     15.56 o 
   2   8   4     1179.19     1275.58     48.31 o 
   3   8   4      269.94      253.51      6.04 o 
   4   8   4     2552.89     2518.81     40.48 o 
   5   8   4        5.12       11.36      7.44 o 
   6   8   4       54.84       56.42      3.53 o 
   7   8   4       84.26      101.85     14.54 o 
   8   8   4       19.70       31.22      5.58 o 
  -9   9   4        7.97        6.73      4.95 o 
  -8   9   4       12.80       10.22      8.19 o 
  -7   9   4      177.68      166.07     26.71 o 
  -6   9   4      123.97      117.02     16.12 o 
  -5   9   4        2.16        0.00      4.25 o 
  -4   9   4       16.11       15.36      6.18 o 
  -3   9   4     1321.36     1345.05      8.36 o 
  -2   9   4      932.33     1199.06     24.27 o 
  -1   9   4        3.51        6.58      3.82 o 
   0   9   4      179.04      187.26      5.54 o 
   1   9   4      337.33      366.55      7.10 o 
   2   9   4       11.36       69.49      8.82 o 
   3   9   4       18.54       43.12      8.61 o 
   4   9   4      182.34      189.10      6.21 o 
   5   9   4        0.35        5.35      6.38 o 
   6   9   4       80.83       97.47     16.35 o 
   7   9   4       17.57       21.29      2.46 o 
   8   9   4      114.98      126.55     15.11 o 
  -9  10   4       15.92       29.91     22.36 o 
  -8  10   4      293.55      294.15     18.77 o 
  -7  10   4       49.94       54.66      8.98 o 
  -6  10   4      416.85      433.52     13.49 o 
  -5  10   4      402.81      427.71      5.73 o 
  -4  10   4      231.56      257.02      6.25 o 
  -3  10   4       29.28       26.77      4.35 o 
  -2  10   4     3150.88     3162.62     36.03 o 
  -1  10   4      133.44      142.45      3.45 o 
   0  10   4     1332.21     1197.84     22.77 o 
   1  10   4       90.03      101.61     10.54 o 
   2  10   4     2130.21     2310.85     19.46 o 
   3  10   4      321.36      353.77     10.80 o 
   4  10   4      129.40      154.94     12.30 o 
   5  10   4       23.18       33.63      3.69 o 
   6  10   4      702.14      714.51     22.08 o 
   7  10   4       28.91       37.74      3.96 o 
   8  10   4      253.53      279.87     14.15 o 
  -9  11   4        1.87       20.71     19.65 o 
  -8  11   4        0.78        6.70     10.94 o 
  -7  11   4       38.56       55.91     21.02 o 
  -6  11   4     1288.41     1264.31     19.22 o 
  -5  11   4      179.72      224.80     15.21 o 
  -4  11   4       82.41      104.95      8.32 o 
  -3  11   4      102.55      123.24     17.07 o 
  -2  11   4      783.09      794.30      7.80 o 
  -1  11   4      135.43      167.66      6.40 o 
   0  11   4       83.59      136.34      8.73 o 
   1  11   4      492.70      458.34     23.09 o 
   2  11   4      337.92      317.04     42.78 o 
   3  11   4      294.81      268.12      4.17 o 
   4  11   4        4.57       20.98     14.06 o 
   5  11   4       46.22       43.11      7.27 o 
   6  11   4       87.55       99.08      6.56 o 
   7  11   4       58.74       77.84     16.58 o 
   8  11   4        9.14       16.30     10.07 o 
  -9  12   4        2.45       10.73     10.48 o 
  -8  12   4      342.10      382.50     19.17 o 
  -7  12   4      120.42      131.22     15.75 o 
  -6  12   4       16.45       34.63     13.30 o 
  -5  12   4      208.81      218.27     13.63 o 
  -4  12   4      546.34      540.54     13.67 o 
  -3  12   4      129.36      131.78      4.99 o 
  -2  12   4      565.43      568.17     13.81 o 
  -1  12   4       30.28       30.66      4.04 o 
   0  12   4     3489.77     3205.55      6.52 o 
   1  12   4      422.64      417.66     10.05 o 
   2  12   4      941.29     1027.72     32.61 o 
   3  12   4       10.56       10.86      8.16 o 
   4  12   4      172.98      179.11     10.35 o 
   5  12   4       16.16       25.63      6.61 o 
   6  12   4      172.02      260.47     13.83 o 
   7  12   4      531.99      552.09     13.56 o 
   8  12   4       35.01       38.21      9.01 o 
  -9  13   4        9.80        8.91     10.85 o 
  -8  13   4        4.62       13.95     17.34 o 
  -7  13   4       10.08       27.50     11.88 o 
  -6  13   4      575.33      555.83      9.10 o 
  -5  13   4      115.92      117.61      6.62 o 
  -4  13   4      453.58      438.97     24.78 o 
  -3  13   4       88.05       82.91      4.32 o 
  -2  13   4     1673.43     1752.89     26.19 o 
  -1  13   4        0.24        5.43      5.42 o 
   0  13   4      228.67      235.82     17.35 o 
   1  13   4      126.63      131.15      4.39 o 
   2  13   4      101.28      115.22     16.06 o 
   3  13   4        0.03        8.88      7.25 o 
   4  13   4       89.63      114.65      9.89 o 
   5  13   4       98.22       91.94      4.57 o 
   6  13   4      167.54      160.72      5.97 o 
   7  13   4       34.76       28.68      6.27 o 
   8  13   4       45.29       43.76     19.41 o 
  -9  14   4       16.15       30.08      7.60 o 
  -8  14   4      307.74      301.67      7.25 o 
  -7  14   4       73.00       74.02      6.40 o 
  -6  14   4      231.47      213.51      6.67 o 
  -5  14   4       86.53       73.74      2.70 o 
  -4  14   4       83.13       95.24      6.47 o 
  -3  14   4       80.80      143.67     16.79 o 
  -2  14   4      788.62      796.23      7.83 o 
  -1  14   4      350.43      369.18     33.16 o 
   0  14   4      563.16      620.32     17.53 o 
   1  14   4        0.02        0.00      2.19 o 
   2  14   4      101.52      102.91     35.88 o 
   3  14   4      378.50      359.57     17.24 o 
   4  14   4       10.40       31.22      8.45 o 
   5  14   4        0.10        7.33      8.99 o 
   6  14   4      240.95      258.05     11.71 o 
   7  14   4       32.06       40.39      6.91 o 
   8  14   4      158.28      136.63     11.43 o 
  -9  15   4       17.10       30.15     10.11 o 
  -8  15   4      158.07      203.25     15.66 o 
  -7  15   4       84.89       92.53      2.93 o 
  -6  15   4        0.04        8.99      8.47 o 
  -5  15   4       89.46       93.12      5.45 o 
  -4  15   4      308.82      296.95      4.87 o 
  -3  15   4        8.77       43.95      4.46 o 
  -2  15   4       68.49       66.24      5.34 o 
  -1  15   4      282.56      291.17      6.41 o 
   0  15   4        0.32        0.00      9.59 o 
   1  15   4       31.41       58.12     21.21 o 
   2  15   4       79.11       90.86      9.85 o 
   3  15   4      326.17      359.16      5.89 o 
   4  15   4        5.76        4.20      9.84 o 
   5  15   4       32.88       36.19      5.69 o 
   6  15   4       47.62       48.70      6.21 o 
   7  15   4       14.59       24.59      9.33 o 
  -8  16   4       50.92       56.18     16.19 o 
  -7  16   4       78.47       95.69     16.05 o 
  -6  16   4      109.71      124.79     17.20 o 
  -5  16   4       39.58       44.04     15.13 o 
  -4  16   4     1585.74     1554.24     25.70 o 
  -3  16   4       54.96       66.05      2.51 o 
  -2  16   4     2285.69     2173.32     11.84 o 
  -1  16   4       61.96      105.24     15.12 o 
   0  16   4        5.94       71.63     16.15 o 
   1  16   4      246.09      215.61     12.52 o 
   2  16   4      231.47      221.42     42.63 o 
   3  16   4        0.06        0.00      9.67 o 
   4  16   4     1185.66     1107.77     10.44 o 
   5  16   4       27.65       28.40      9.66 o 
   6  16   4      145.22      128.54      8.29 o 
   7  16   4       51.25       52.11     38.23 o 
  -8  17   4      105.70      110.38      6.45 o 
  -7  17   4        2.60       23.35     13.46 o 
  -6  17   4        1.43        7.43     10.23 o 
  -5  17   4        3.46       54.48     23.85 o 
  -4  17   4       10.31       14.52      6.84 o 
  -3  17   4      189.50      199.46     22.17 o 
  -2  17   4      279.07      298.72     12.40 o 
  -1  17   4      137.29      139.82      9.19 o 
   0  17   4       77.12       79.56      3.76 o 
   1  17   4      254.56      243.20      2.06 o 
   2  17   4      300.46      276.85      6.17 o 
   3  17   4      621.25      603.81     14.90 o 
   4  17   4       97.02       90.74     10.36 o 
   5  17   4      161.49      149.52     12.79 o 
   6  17   4       72.58       65.15      3.08 o 
   7  17   4        3.22       27.18     19.36 o 
  -8  18   4        4.77       12.67     20.91 o 
  -7  18   4      111.67      167.35     25.79 o 
  -6  18   4       70.19       74.00      7.16 o 
  -5  18   4        1.18        1.12      2.38 o 
  -4  18   4       63.59       83.01     12.23 o 
  -3  18   4      238.80      238.05     13.71 o 
  -2  18   4      332.52      364.27     15.43 o 
  -1  18   4       92.47      145.77     10.20 o 
   0  18   4      379.49      408.00     13.14 o 
   1  18   4      118.73      108.85      8.50 o 
   2  18   4        5.45        7.99      2.53 o 
   3  18   4       46.71       50.44     27.68 o 
   4  18   4       60.00       57.46      6.12 o 
   5  18   4       16.59       18.36      2.43 o 
   6  18   4       56.41       93.90     27.40 o 
   7  18   4       42.99       26.74     10.32 o 
  -8  19   4       37.29       55.96     28.55 o 
  -7  19   4       35.07       27.28      3.08 o 
  -6  19   4      306.50      286.31      4.20 o 
  -5  19   4      362.99      338.96      4.89 o 
  -4  19   4        3.95        7.73      7.31 o 
  -3  19   4      280.72      272.39      3.87 o 
  -2  19   4      189.85      181.61     11.39 o 
  -1  19   4       20.33       25.77     10.10 o 
   0  19   4      462.25      433.08      7.18 o 
   1  19   4        0.50        0.00      3.04 o 
   2  19   4      125.46      116.82     34.56 o 
   3  19   4      131.46      174.30     11.57 o 
   4  19   4      301.94      287.82     31.76 o 
   5  19   4      140.31      149.81      9.47 o 
   6  19   4        3.42       12.23      7.48 o 
   7  19   4       21.55       23.83      5.41 o 
  -8  20   4      100.48       88.89     21.42 o 
  -7  20   4        4.54       19.57     27.86 o 
  -6  20   4        7.24       14.26     11.21 o 
  -5  20   4       85.08       77.25      9.06 o 
  -4  20   4      528.99      564.02     10.39 o 
  -3  20   4       58.25       77.95     17.82 o 
  -2  20   4      312.53      304.43      6.41 o 
  -1  20   4      306.08      304.67      2.87 o 
   0  20   4      333.13      338.25     12.90 o 
   1  20   4        5.65       24.77      5.78 o 
   2  20   4      108.15      107.20      5.90 o 
   3  20   4      373.14      374.87     10.59 o 
   4  20   4        0.54        6.01      6.42 o 
   5  20   4       55.28       88.95     15.82 o 
   6  20   4      299.31      313.93     18.83 o 
  -7  21   4        1.55        1.61      3.68 o 
  -6  21   4       88.58       88.72     10.10 o 
  -5  21   4       14.23       24.77      5.05 o 
  -4  21   4        4.58        5.88      5.72 o 
  -3  21   4      132.51      136.37     10.78 o 
  -2  21   4        2.10        4.11      2.70 o 
  -1  21   4       20.35       19.51      4.52 o 
   0  21   4      324.07      309.91     11.49 o 
   1  21   4      510.52      524.16     11.31 o 
   2  21   4      138.26      174.77     29.91 o 
   3  21   4      222.02      222.23     17.91 o 
   4  21   4        3.01        0.45      0.46 o 
   5  21   4      144.31      156.26     12.55 o 
   6  21   4        1.89        4.04     11.40 o 
  -7  22   4        0.41        0.00      3.45 o 
  -6  22   4      118.14      104.69      6.68 o 
  -5  22   4      146.32      173.51      6.87 o 
  -4  22   4      143.19      134.09      5.48 o 
  -3  22   4       13.49       11.95     11.24 o 
  -2  22   4      194.34      176.94     12.17 o 
  -1  22   4      174.77      186.33     16.82 o 
   0  22   4     1139.09     1150.47     10.86 o 
   1  22   4      157.13      182.05     17.72 o 
   2  22   4       27.69       33.18      7.12 o 
   3  22   4        3.97       14.52     12.54 o 
   4  22   4      456.86      427.73      7.43 o 
   5  22   4       56.53       43.75      4.84 o 
   6  22   4      147.01      229.36     27.86 o 
  -7  23   4       89.83      100.63     12.44 o 
  -6  23   4       17.23       24.86      4.98 o 
  -5  23   4       84.85       78.30      7.82 o 
  -4  23   4      226.52      223.41      6.68 o 
  -3  23   4        1.95        0.00     15.84 o 
  -2  23   4        2.12       11.68     17.59 o 
  -1  23   4        0.39       10.10      9.50 o 
   0  23   4      108.52       99.95      4.02 o 
   1  23   4      418.73      400.14     14.51 o 
   2  23   4        2.63        7.06     16.76 o 
   3  23   4       45.90       56.89     20.30 o 
   4  23   4        5.22        1.84     14.97 o 
   5  23   4        0.37        0.46     33.85 o 
   6  23   4       36.10       67.24     27.86 o 
  -6  24   4        2.25       18.36     15.22 o 
  -5  24   4       60.39       70.16      4.11 o 
  -4  24   4        2.55        7.93     11.97 o 
  -3  24   4        2.75       26.74     20.12 o 
  -2  24   4      149.56      152.24      7.78 o 
  -1  24   4       19.90       27.20      6.57 o 
   0  24   4      177.38      195.31     22.55 o 
   1  24   4      198.26      189.42     10.86 o 
   2  24   4      152.91      139.20     11.50 o 
   3  24   4       70.51       74.84     30.63 o 
   4  24   4       37.46       28.55     20.73 o 
   5  24   4       85.40       82.21      3.45 o 
  -6  25   4        3.11       13.01     14.64 o 
  -5  25   4      133.32      117.26      4.26 o 
  -4  25   4        1.44       10.45     15.06 o 
  -3  25   4       83.67       78.07      6.91 o 
  -2  25   4       88.20       93.68     18.26 o 
  -1  25   4        1.65        0.00      9.20 o 
   0  25   4       15.26       18.44      7.37 o 
   1  25   4       12.24       22.45     16.06 o 
   2  25   4        4.73        6.30      6.31 o 
   3  25   4       57.98       93.26     28.55 o 
   4  25   4        6.73       24.41     26.48 o 
   5  25   4        1.00        6.68     34.31 o 
  -6  26   4      159.61      140.96      3.45 o 
  -5  26   4       40.60       51.45      7.62 o 
  -4  26   4      290.92      353.37     16.81 o 
  -3  26   4       68.89       74.93     12.09 o 
  -2  26   4       64.70       63.10      0.46 o 
  -1  26   4        0.14        0.00      8.93 o 
   0  26   4        8.24       34.68     14.36 o 
   1  26   4      177.38      170.91      4.29 o 
   2  26   4      198.62      186.99     22.11 o 
   3  26   4        5.95        2.30      7.83 o 
   4  26   4       68.13       63.33     26.94 o 
  -5  27   4        0.37       10.32      7.40 o 
  -4  27   4       22.63       20.47     11.48 o 
  -3  27   4        7.30       12.93      6.20 o 
  -2  27   4       15.79       12.77      2.88 o 
  -1  27   4      154.27      160.11     10.08 o 
   0  27   4      191.73      159.12     20.96 o 
   1  27   4       34.59       40.29      7.37 o 
   2  27   4       20.09       17.04      3.45 o 
   3  27   4        6.66        4.15      0.46 o 
   4  27   4       25.00       78.29     11.51 o 
  -5  28   4       51.62       45.14     18.31 o 
  -4  28   4        9.69        6.63      2.99 o 
  -3  28   4       22.90       32.98     18.51 o 
  -2  28   4       74.27       84.84     12.38 o 
  -1  28   4        8.51       19.25     16.15 o 
   0  28   4       39.84       52.46     13.16 o 
   1  28   4        0.71        0.69      2.30 o 
   2  28   4       68.11       64.25     28.78 o 
   3  28   4      168.54      208.40     21.88 o 
  -4  29   4        0.93        0.18     12.78 o 
  -3  29   4       31.07       28.77      9.21 o 
  -2  29   4        5.01       16.31     11.51 o 
  -1  29   4       31.10       42.55      8.44 o 
   0  29   4        0.69        0.00     13.41 o 
   1  29   4       20.16        9.67      1.38 o 
   2  29   4       33.84       26.25      8.75 o 
   3  29   4        0.14        0.00      1.38 o 
  -3  30   4        6.43        7.94     13.63 o 
  -2  30   4       14.02       23.45     11.78 o 
  -1  30   4        1.32        9.37      4.72 o 
   0  30   4        2.39       31.32     29.02 o 
   1  30   4       37.67       31.78     30.17 o 
   2  30   4       88.74       83.82      6.22 o 
  -2  31   4        4.82       18.65     11.96 o 
  -1  31   4       11.30        5.26      6.69 o 
   0  31   4       51.90       57.57     11.74 o 
   1  31   4        7.18       26.71     30.17 o 
  -9   0   5      196.87      167.41      0.23 o 
  -7   0   5        0.13       11.37      6.23 o 
  -5   0   5      193.49      203.21      5.44 o 
  -3   0   5     8794.63     8387.19     28.90 o 
  -1   0   5     4863.47     4758.61     43.87 o 
   1   0   5      254.90      244.11     41.52 o 
   3   0   5      216.53      233.39      9.83 o 
   5   0   5      236.81      252.57     15.75 o 
   7   0   5      219.29      248.86     12.12 o 
 -10   1   5        1.79        5.92      4.31 o 
  -9   1   5      275.16      263.68     11.23 o 
  -8   1   5        0.83       18.98      7.96 o 
  -7   1   5       54.01       55.75      1.53 o 
  -6   1   5      159.00      163.12      3.82 o 
  -5   1   5     1954.41     1875.22     50.64 o 
  -4   1   5      363.13      346.62      4.65 o 
  -3   1   5      345.99      331.58     15.18 o 
  -2   1   5      906.89      902.53     13.11 o 
  -1   1   5     2701.84     2665.62     26.09 o 
   0   1   5       25.68       75.23      9.02 o 
   1   1   5      350.37      368.34     15.51 o 
   2   1   5       13.35       10.42      8.20 o 
   3   1   5      623.55      583.82     31.28 o 
   4   1   5      111.59      108.00     14.71 o 
   5   1   5      349.60      355.75     11.05 o 
   6   1   5       15.50       13.51      2.05 o 
   7   1   5      297.29      302.40     14.21 o 
   8   1   5        9.11       10.90      6.59 o 
 -10   2   5       22.15       19.18     15.54 o 
  -9   2   5      145.85      151.07      7.48 o 
  -8   2   5        0.17        0.00      5.01 o 
  -7   2   5       20.33       18.53      3.09 o 
  -6   2   5       32.54       43.07      7.63 o 
  -5   2   5       25.96       27.31      3.88 o 
  -4   2   5      845.78      847.00     66.81 o 
  -3   2   5      449.52      463.21      5.22 o 
  -2   2   5        0.31        0.00      2.90 o 
  -1   2   5     1838.94     1949.21     23.36 o 
   0   2   5      388.79      368.12     23.89 o 
   1   2   5      376.09      375.16     28.68 o 
   2   2   5      135.64      142.89      5.30 o 
   3   2   5      750.20      657.05     12.64 o 
   4   2   5      490.80      481.14     25.83 o 
   5   2   5     3336.05     3187.85     40.57 o 
   6   2   5      322.69      294.70     20.79 o 
   7   2   5       29.84       40.80      5.32 o 
   8   2   5        7.04        2.72      3.01 o 
 -10   3   5       23.91       20.34      3.80 o 
  -9   3   5       67.06       58.75     12.78 o 
  -8   3   5        0.72       21.78     18.42 o 
  -7   3   5      362.72      346.80     15.74 o 
  -6   3   5       36.56       63.95     12.80 o 
  -5   3   5      108.15      110.42      3.65 o 
  -4   3   5      200.06      217.05     14.81 o 
  -3   3   5      380.22      347.40     22.62 o 
  -2   3   5      302.92      316.96     14.94 o 
  -1   3   5        1.07       39.99      5.22 o 
   0   3   5       14.39       85.94     13.69 o 
   1   3   5       48.68       56.74      4.51 o 
   2   3   5      225.38      230.65      5.86 o 
   3   3   5      139.58      140.93      4.21 o 
   4   3   5       13.40       13.87      1.37 o 
   5   3   5      305.49      360.29     11.35 o 
   6   3   5      310.45      301.55     15.95 o 
   7   3   5        2.11        1.54      4.01 o 
   8   3   5        0.71        3.84      2.37 o 
 -10   4   5       36.40       37.12      9.67 o 
  -9   4   5       19.59       22.71      1.35 o 
  -8   4   5        4.65        4.35      1.81 o 
  -7   4   5       11.77       10.67      4.14 o 
  -6   4   5       11.98        9.63      1.11 o 
  -5   4   5      751.67      726.93     24.21 o 
  -4   4   5     1759.21     1664.92     35.79 o 
  -3   4   5     1826.06     1801.30     72.75 o 
  -2   4   5      512.97      515.40     20.33 o 
  -1   4   5     2381.47     2111.72      6.10 o 
   0   4   5     1080.80     1157.97     78.44 o 
   1   4   5     1066.93     1091.73     74.02 o 
   2   4   5        0.62        4.14      4.28 o 
   3   4   5      292.74      274.33      4.99 o 
   4   4   5      251.62      295.37      9.60 o 
   5   4   5       94.38       98.40      6.53 o 
   6   4   5      428.95      429.98     10.12 o 
   7   4   5       69.05       67.87      8.79 o 
   8   4   5       15.55       20.68      4.01 o 
 -10   5   5        0.34       19.69      9.67 o 
  -9   5   5       47.60       52.30      5.19 o 
  -8   5   5        9.83        7.07      2.07 o 
  -7   5   5      514.48      505.36     13.00 o 
  -6   5   5      266.97      265.54     14.11 o 
  -5   5   5      591.07      536.07     33.38 o 
  -4   5   5        0.39        8.05      7.62 o 
  -3   5   5     7233.00     6815.14     62.59 o 
  -2   5   5      721.99      665.99      3.94 o 
  -1   5   5     2059.90     2146.96     19.52 o 
   0   5   5        1.97        2.33      3.06 o 
   1   5   5      406.05      432.03      9.36 o 
   2   5   5       13.29       32.78      8.53 o 
   3   5   5        9.41        6.51      3.96 o 
   4   5   5        3.84       11.18      2.86 o 
   5   5   5     3734.70     3418.54     22.35 o 
   6   5   5      418.25      405.77      5.38 o 
   7   5   5        6.60        6.45      2.69 o 
   8   5   5        2.79        6.23      1.46 o 
  -9   6   5       15.07       18.43     13.55 o 
  -8   6   5        0.45       12.44     20.03 o 
  -7   6   5       98.87      104.54     13.14 o 
  -6   6   5        7.88       12.27      9.67 o 
  -5   6   5       65.49       73.58      7.31 o 
  -4   6   5      326.61      310.54      4.05 o 
  -3   6   5      227.77      269.30     12.24 o 
  -2   6   5      971.63      895.08      7.51 o 
  -1   6   5      645.53      632.21      7.33 o 
   0   6   5       83.50       87.17     11.50 o 
   1   6   5       41.45       40.25      1.87 o 
   2   6   5       30.18       39.66      5.11 o 
   3   6   5      188.89      182.99     16.53 o 
   4   6   5      364.37      307.09     18.31 o 
   5   6   5      270.72      289.58     17.95 o 
   6   6   5        2.25        0.00      8.06 o 
   7   6   5      108.14      107.25      3.08 o 
   8   6   5       40.62       42.03      4.32 o 
  -9   7   5      195.81      192.86      6.45 o 
  -8   7   5       26.83       29.07     21.02 o 
  -7   7   5      580.57      639.21     14.58 o 
  -6   7   5       14.19       20.32      8.11 o 
  -5   7   5      723.33      693.61     16.52 o 
  -4   7   5       11.65       14.56      5.85 o 
  -3   7   5      125.67      128.41     21.58 o 
  -2   7   5     1540.33     1393.75    116.10 o 
  -1   7   5      341.15      336.18     14.20 o 
   0   7   5       12.48        9.25      1.67 o 
   1   7   5      631.27      682.17     10.79 o 
   2   7   5      412.98      407.29     20.54 o 
   3   7   5     1178.01     1145.64      7.81 o 
   4   7   5     1788.87     1778.62     14.01 o 
   5   7   5      174.41      214.20     11.69 o 
   6   7   5       10.42       21.33      7.11 o 
   7   7   5        4.24        2.39      6.69 o 
   8   7   5       24.49       29.91      6.95 o 
  -9   8   5        9.05        4.22     13.47 o 
  -8   8   5       24.75       19.59     12.67 o 
  -7   8   5        7.36       13.93      8.66 o 
  -6   8   5      102.55      115.81      7.33 o 
  -5   8   5      184.69      197.93     16.19 o 
  -4   8   5       10.62       12.18      2.16 o 
  -3   8   5      559.77      583.59      9.65 o 
  -2   8   5      772.68      756.55     21.32 o 
  -1   8   5      278.22      291.78     25.74 o 
   0   8   5      644.79      598.27      5.69 o 
   1   8   5      388.87      371.38     21.36 o 
   2   8   5     1395.44     1253.25     35.14 o 
   3   8   5      444.62      419.19     10.20 o 
   4   8   5        1.25        0.06      3.41 o 
   5   8   5        5.92        9.21      6.70 o 
   6   8   5      486.16      444.62     19.39 o 
   7   8   5       43.74       38.57      7.42 o 
   8   8   5        6.08        7.93      3.02 o 
  -9   9   5      533.69      488.55     36.50 o 
  -8   9   5        8.46        5.00     10.59 o 
  -7   9   5      252.60      248.88      7.88 o 
  -6   9   5        0.89        1.72      6.12 o 
  -5   9   5       20.54       26.41      4.52 o 
  -4   9   5      312.05      307.56     15.65 o 
  -3   9   5      526.34      552.01      5.69 o 
  -2   9   5      478.50      497.30     20.57 o 
  -1   9   5     2068.65     2028.45    104.20 o 
   0   9   5      254.43      289.26     20.49 o 
   1   9   5       35.63       30.00     15.27 o 
   2   9   5       17.67      102.61      8.33 o 
   3   9   5       15.20       47.70      6.19 o 
   4   9   5      120.67      142.05     11.72 o 
   5   9   5       21.88       27.89      5.88 o 
   6   9   5      201.94      194.84     11.43 o 
   7   9   5        0.36        5.32      7.65 o 
   8   9   5        3.60       24.81     11.19 o 
  -9  10   5      184.92      167.32      7.60 o 
  -8  10   5       14.15       28.67     11.86 o 
  -7  10   5      121.87      116.87      8.71 o 
  -6  10   5      318.62      295.49     38.36 o 
  -5  10   5       37.57       43.22      7.12 o 
  -4  10   5       46.42       44.17      2.52 o 
  -3  10   5        9.73        4.46      5.29 o 
  -2  10   5     1070.36      973.57     53.86 o 
  -1  10   5       77.36       90.97     22.01 o 
   0  10   5      219.57      269.84     22.33 o 
   1  10   5      167.19      206.15     11.36 o 
   2  10   5      120.65      144.49      7.76 o 
   3  10   5      545.59      548.60      8.29 o 
   4  10   5      619.67      551.65      9.47 o 
   5  10   5      277.16      279.95     21.56 o 
   6  10   5      125.78      109.94     11.35 o 
   7  10   5       69.58       62.63      5.75 o 
   8  10   5       68.21       65.04      4.42 o 
  -9  11   5       60.96       55.96      3.91 o 
  -8  11   5        0.65        0.00     15.21 o 
  -7  11   5     1005.50      972.01     13.93 o 
  -6  11   5       51.16       44.48      6.29 o 
  -5  11   5      494.73      482.60      2.66 o 
  -4  11   5      243.50      272.74     19.58 o 
  -3  11   5      612.45      593.83     16.95 o 
  -2  11   5      549.04      557.88     11.86 o 
  -1  11   5      261.62      308.69     17.97 o 
   0  11   5      269.28      246.20     20.39 o 
   1  11   5      188.46      191.31      6.17 o 
   2  11   5      812.61      766.39     21.25 o 
   3  11   5      735.55      772.05     12.66 o 
   4  11   5        3.43       25.08      7.12 o 
   5  11   5       50.91       69.14     13.52 o 
   6  11   5        3.20        0.47      2.17 o 
   7  11   5       16.13       15.53      3.78 o 
   8  11   5        0.24        0.00      3.59 o 
  -9  12   5        5.24       25.56     21.88 o 
  -8  12   5       17.08       16.12     30.17 o 
  -7  12   5        2.43       15.04      5.57 o 
  -6  12   5      317.04      291.66     27.76 o 
  -5  12   5       22.20       72.89     18.81 o 
  -4  12   5        5.12       35.01     13.16 o 
  -3  12   5        3.55       20.63      8.49 o 
  -2  12   5      250.92      231.35      8.47 o 
  -1  12   5      314.40      341.99      6.65 o 
   0  12   5        6.23       26.60     20.50 o 
   1  12   5     2364.99     2251.83     28.70 o 
   2  12   5        0.00        0.39      6.79 o 
   3  12   5        6.49       11.65      6.49 o 
   4  12   5      151.40      179.92      8.72 o 
   5  12   5        0.59        3.04      9.77 o 
   6  12   5      106.06      146.45      9.84 o 
   7  12   5        1.83       16.10      8.91 o 
  -9  13   5       12.17       40.53     31.32 o 
  -8  13   5       25.55       33.16      5.07 o 
  -7  13   5       79.55       94.18     19.37 o 
  -6  13   5       11.94       15.57      4.10 o 
  -5  13   5       16.90       32.09     10.06 o 
  -4  13   5       37.70       42.06     10.56 o 
  -3  13   5      247.16      232.64      2.16 o 
  -2  13   5      450.75      420.48     33.00 o 
  -1  13   5      377.03      401.75      3.83 o 
   0  13   5        1.68       31.93     14.56 o 
   1  13   5       15.21       30.25     10.13 o 
   2  13   5      322.98      341.52     20.81 o 
   3  13   5      166.44      195.55     19.70 o 
   4  13   5      106.17      101.75      9.42 o 
   5  13   5       66.24       69.42      4.75 o 
   6  13   5       88.83      119.56     12.30 o 
   7  13   5       85.42      113.84     14.42 o 
  -9  14   5        0.18        0.00     12.67 o 
  -8  14   5      352.61      313.64     13.59 o 
  -7  14   5        0.19        1.27      4.72 o 
  -6  14   5       55.89       95.24     16.21 o 
  -5  14   5      102.45      100.44      6.61 o 
  -4  14   5       12.47       10.52      7.98 o 
  -3  14   5      104.66      176.22      9.12 o 
  -2  14   5       55.69       59.07      9.79 o 
  -1  14   5       14.95       25.72      4.20 o 
   0  14   5      478.77      515.65     10.65 o 
   1  14   5      374.72      384.14      8.54 o 
   2  14   5       14.10       52.83     10.88 o 
   3  14   5     1137.50     1065.32     11.19 o 
   4  14   5        2.15        7.37      5.60 o 
   5  14   5        0.18       17.91     10.40 o 
   6  14   5       15.53       19.71      5.73 o 
   7  14   5      263.75      245.89      9.33 o 
  -8  15   5       22.38       34.31     17.27 o 
  -7  15   5       17.63       28.31      9.66 o 
  -6  15   5      380.61      386.59     10.00 o 
  -5  15   5       17.63       31.83      6.28 o 
  -4  15   5       28.95       42.04     24.07 o 
  -3  15   5      183.86      168.72      1.24 o 
  -2  15   5       49.95       60.94      5.51 o 
  -1  15   5      461.51      458.04     11.88 o 
   0  15   5        0.02        7.11      3.51 o 
   1  15   5      481.86      470.17     10.05 o 
   2  15   5      613.06      567.31     30.44 o 
   3  15   5       20.89       21.68     12.76 o 
   4  15   5       61.45       76.93     13.84 o 
   5  15   5       42.17       43.14     10.55 o 
   6  15   5        8.07        9.99     23.76 o 
   7  15   5      147.52      123.89     10.13 o 
  -8  16   5       67.96       98.79     32.01 o 
  -7  16   5       55.87       58.73     11.11 o 
  -6  16   5      179.38      165.06      5.11 o 
  -5  16   5        6.64       19.71      6.44 o 
  -4  16   5        0.09        0.00      1.29 o 
  -3  16   5        0.15        0.00      6.83 o 
  -2  16   5       32.99       75.81     13.29 o 
  -1  16   5       79.53       77.43      2.60 o 
   0  16   5      102.80      162.75     12.04 o 
   1  16   5       62.31       55.62      2.05 o 
   2  16   5       55.95       80.75     28.32 o 
   3  16   5      112.60      164.02     20.61 o 
   4  16   5        1.51       19.79     18.72 o 
   5  16   5       43.49       33.29      3.11 o 
   6  16   5       21.38       21.01      6.22 o 
   7  16   5       30.49       49.05     21.42 o 
  -8  17   5       20.34       19.11     10.82 o 
  -7  17   5      102.50       96.90      5.30 o 
  -6  17   5       33.36       27.93      5.81 o 
  -5  17   5      184.58      194.57     16.06 o 
  -4  17   5       65.46       72.24      4.17 o 
  -3  17   5      373.89      395.36      9.94 o 
  -2  17   5       17.09       13.09      5.38 o 
  -1  17   5      273.29      262.23      5.50 o 
   0  17   5       52.61      103.75     10.55 o 
   1  17   5      883.64      868.11      6.44 o 
   2  17   5        2.02        1.57     17.48 o 
   3  17   5       11.53       11.01      7.67 o 
   4  17   5      102.70      109.35     13.94 o 
   5  17   5       43.71       56.61     12.67 o 
   6  17   5        2.35        2.41      5.90 o 
   7  17   5       66.36       63.79     10.82 o 
  -8  18   5        3.02        3.68      9.67 o 
  -7  18   5       31.46       34.85      4.12 o 
  -6  18   5        1.35        0.00      2.97 o 
  -5  18   5      288.29      283.76     20.61 o 
  -4  18   5        3.81        4.35     14.38 o 
  -3  18   5      207.24      200.91      9.85 o 
  -2  18   5      143.18      150.99      5.83 o 
  -1  18   5       35.29       32.11      3.39 o 
   0  18   5       12.31        9.91      0.81 o 
   1  18   5      340.20      323.40     31.32 o 
   2  18   5      229.22      255.81     34.08 o 
   3  18   5       27.00       36.73     20.59 o 
   4  18   5      184.86      192.71      6.56 o 
   5  18   5      329.32      309.48      6.91 o 
   6  18   5      292.33      279.10     10.13 o 
  -8  19   5        3.16        0.00      7.14 o 
  -7  19   5        9.69        7.15      3.68 o 
  -6  19   5      107.68      107.02     15.41 o 
  -5  19   5       55.29       47.30      2.58 o 
  -4  19   5       47.04       54.32     11.50 o 
  -3  19   5      269.24      264.24      4.53 o 
  -2  19   5      114.39      117.36      7.00 o 
  -1  19   5       91.71       96.36     12.22 o 
   0  19   5       84.52      117.89     16.61 o 
   1  19   5        8.10       12.38      8.99 o 
   2  19   5        1.43        8.31      5.30 o 
   3  19   5        1.76        0.00      3.91 o 
   4  19   5       17.02       20.43      5.18 o 
   5  19   5       80.06       81.63      3.97 o 
   6  19   5        0.16        0.00      9.90 o 
  -7  20   5       42.60       47.89     10.33 o 
  -6  20   5       97.45      112.75      8.53 o 
  -5  20   5      258.86      264.94      6.00 o 
  -4  20   5       75.21       81.04      6.84 o 
  -3  20   5       21.19       20.66      9.87 o 
  -2  20   5        0.47        0.00      4.56 o 
  -1  20   5       26.87       38.95      8.17 o 
   0  20   5        3.14        4.18      7.51 o 
   1  20   5      353.78      421.82     21.72 o 
   2  20   5      107.62      107.94      2.23 o 
   3  20   5       32.18       40.05     18.51 o 
   4  20   5        0.54       14.91      6.19 o 
   5  20   5       71.91       70.93      5.76 o 
   6  20   5       33.98       28.78     17.50 o 
  -7  21   5        0.04        6.48      7.01 o 
  -6  21   5        0.17       12.54      3.75 o 
  -5  21   5      793.14      761.82      6.22 o 
  -4  21   5       17.84       49.63     17.51 o 
  -3  21   5       18.23       16.98      7.79 o 
  -2  21   5       22.94       17.03      1.79 o 
  -1  21   5      499.51      455.67     12.82 o 
   0  21   5       97.44       96.12      2.59 o 
   1  21   5      966.63      896.56      4.03 o 
   2  21   5      199.68      187.80     11.79 o 
   3  21   5      239.60      272.32     26.94 o 
   4  21   5      123.47      152.50     36.84 o 
   5  21   5       12.95       32.93     28.32 o 
   6  21   5        4.81        4.38     10.13 o 
  -7  22   5       47.88       42.91     11.17 o 
  -6  22   5        7.23        7.13      8.41 o 
  -5  22   5       27.61       23.88      3.68 o 
  -4  22   5       56.24       60.84      4.63 o 
  -3  22   5        7.29        9.28      6.48 o 
  -2  22   5      248.28      227.23     13.75 o 
  -1  22   5       53.32       47.13     11.31 o 
   0  22   5      594.91      550.33     12.17 o 
   1  22   5        8.63       22.67     13.01 o 
   2  22   5        3.38       18.68     10.36 o 
   3  22   5      122.90      114.07     38.92 o 
   4  22   5      162.32      181.23     18.92 o 
   5  22   5      109.02      125.73     13.13 o 
  -6  23   5       14.01       38.86     12.24 o 
  -5  23   5      164.05      151.04      5.28 o 
  -4  23   5        3.61        5.03      2.96 o 
  -3  23   5       45.55       54.98      5.81 o 
  -2  23   5       51.87       60.22     15.65 o 
  -1  23   5       67.25       64.69      4.04 o 
   0  23   5        6.34        3.58      1.61 o 
   1  23   5        4.31       25.70     21.99 o 
   2  23   5        1.01       10.49     12.90 o 
   3  23   5        0.65       12.57     16.83 o 
   4  23   5       87.78       81.75      2.76 o 
   5  23   5        1.91        0.00     26.25 o 
  -6  24   5       69.52       69.47     10.98 o 
  -5  24   5        8.99       32.06      9.71 o 
  -4  24   5       10.98       39.26     17.71 o 
  -3  24   5       14.87       18.98      7.87 o 
  -2  24   5       36.26       34.40      6.10 o 
  -1  24   5      499.29      439.67     34.31 o 
   0  24   5        0.79        5.93     10.15 o 
   1  24   5       29.62       28.32     13.59 o 
   2  24   5       13.38       13.16     10.88 o 
   3  24   5        1.22        8.06     17.69 o 
   4  24   5        2.42       13.36     33.62 o 
   5  24   5       37.32       60.79     18.65 o 
  -6  25   5      106.72       99.73     10.71 o 
  -5  25   5       97.61       90.93     14.51 o 
  -4  25   5       31.18       50.13     10.36 o 
  -3  25   5       13.36       15.03      5.50 o 
  -2  25   5       67.93       78.37      8.64 o 
  -1  25   5        2.70        0.00      0.81 o 
   0  25   5       16.05       23.70     15.63 o 
   1  25   5      650.03      703.93     20.51 o 
   2  25   5       21.90       16.11      8.98 o 
   3  25   5        2.71       22.11     21.19 o 
   4  25   5        2.00       24.64     13.82 o 
  -5  26   5       14.66        9.89      6.07 o 
  -4  26   5       10.75        8.84     13.04 o 
  -3  26   5       16.62        9.14      8.59 o 
  -2  26   5        4.65        1.97      9.83 o 
  -1  26   5       30.41       42.11      6.25 o 
   0  26   5       67.45       63.06      5.30 o 
   1  26   5        3.65       19.64     15.97 o 
   2  26   5       11.45       26.97     18.23 o 
   3  26   5       16.91       24.41     32.24 o 
   4  26   5        1.02       31.55     32.24 o 
  -5  27   5        4.57       10.64      8.52 o 
  -4  27   5        0.75        0.00      9.79 o 
  -3  27   5      135.76      136.90     13.76 o 
  -2  27   5       70.70       71.04      5.99 o 
  -1  27   5       80.74       81.63     17.47 o 
   0  27   5      115.23      111.43     14.92 o 
   1  27   5       25.81       16.88     10.02 o 
   2  27   5        9.16       14.28      3.22 o 
   3  27   5      350.40      363.38     29.71 o 
  -4  28   5       21.93       15.18      6.31 o 
  -3  28   5        3.26       16.81     10.63 o 
  -2  28   5       86.31       90.83     10.30 o 
  -1  28   5        9.93       15.41      9.67 o 
   0  28   5       12.70       10.68     10.94 o 
   1  28   5        0.07        0.26      6.57 o 
   2  28   5      114.12       97.64      3.91 o 
   3  28   5       14.40       25.79      5.76 o 
  -3  29   5       83.41       77.73      3.91 o 
  -2  29   5        5.02       11.35      8.14 o 
  -1  29   5        0.12       10.82     19.37 o 
   0  29   5      115.17      111.15     13.87 o 
   1  29   5        0.22        0.00      3.64 o 
   2  29   5       28.02       26.94     32.24 o 
  -2  30   5        0.08        0.00      1.96 o 
  -1  30   5       26.66       36.67      6.39 o 
   0  30   5       12.88       17.36     13.24 o 
   1  30   5       62.51       61.25      3.91 o 
  -8   0   6       98.61       94.18      5.76 o 
  -6   0   6      245.11      248.33      6.10 o 
  -4   0   6     3687.57     3390.32     23.46 o 
  -2   0   6       47.90       44.81      7.19 o 
   0   0   6      714.54      881.17     33.08 o 
   2   0   6      196.17      183.06      6.95 o 
   4   0   6     3942.34     3602.00     36.84 o 
   6   0   6       98.39      112.29      2.88 o 
   8   0   6       23.64       22.34      2.99 o 
  -9   1   6        0.05        5.08     13.10 o 
  -8   1   6       27.60       25.22      3.66 o 
  -7   1   6        0.00        0.35      3.91 o 
  -6   1   6      670.57      645.17     20.91 o 
  -5   1   6      559.94      516.95     22.56 o 
  -4   1   6       32.18       35.49      7.50 o 
  -3   1   6      667.46      659.75     19.13 o 
  -2   1   6      594.18      612.21      6.14 o 
  -1   1   6      448.20      395.17      3.88 o 
   0   1   6     1598.12     1792.50     20.40 o 
   1   1   6       38.29       37.91      3.24 o 
   2   1   6      241.21      299.80      7.75 o 
   3   1   6      910.82      859.41     16.92 o 
   4   1   6      176.80      204.60      8.84 o 
   5   1   6      515.41      552.52     72.97 o 
   6   1   6      407.60      473.38     13.60 o 
   7   1   6        1.41        0.00      2.39 o 
   8   1   6        6.94       15.68      6.79 o 
  -9   2   6      104.48       98.30      9.44 o 
  -8   2   6       23.41       16.90      4.06 o 
  -7   2   6       13.44       13.38      3.10 o 
  -6   2   6       38.32       36.22      3.67 o 
  -5   2   6      114.81      120.92     10.67 o 
  -4   2   6       84.97       81.88      5.91 o 
  -3   2   6      397.34      397.59      8.88 o 
  -2   2   6       27.96       32.11      6.51 o 
  -1   2   6       51.81       55.79      4.80 o 
   0   2   6       90.34       86.22      4.36 o 
   1   2   6     2129.30     2065.43     59.55 o 
   2   2   6      151.17      151.69      1.72 o 
   3   2   6        6.92       38.23     12.52 o 
   4   2   6      904.81      867.22      9.92 o 
   5   2   6       19.34       23.81      8.08 o 
   6   2   6      134.17      130.35      4.83 o 
   7   2   6        5.69        4.64      1.70 o 
   8   2   6       33.58       19.60     10.26 o 
  -9   3   6        0.00        0.00     16.81 o 
  -8   3   6      115.14      107.93     15.66 o 
  -7   3   6        3.05       11.80      4.71 o 
  -6   3   6        4.84       32.24     11.88 o 
  -5   3   6      234.30      239.55      9.77 o 
  -4   3   6       98.50       99.36      4.61 o 
  -3   3   6      531.77      516.38     13.47 o 
  -2   3   6     2502.62     2378.62     18.46 o 
  -1   3   6      162.15      222.17     11.27 o 
   0   3   6      138.97      137.36      4.83 o 
   1   3   6      196.64      178.64      6.89 o 
   2   3   6      225.96      235.80     19.85 o 
   3   3   6        0.01        9.75     12.70 o 
   4   3   6      387.77      360.50     23.20 o 
   5   3   6       56.89       51.31      8.29 o 
   6   3   6       20.86       14.26      1.58 o 
   7   3   6        4.09        1.67      2.27 o 
   8   3   6       79.49       70.51      8.50 o 
  -9   4   6       20.36       17.96      5.30 o 
  -8   4   6        0.20        0.00      0.69 o 
  -7   4   6       39.45       43.33      3.42 o 
  -6   4   6      461.88      437.84      5.63 o 
  -5   4   6       90.70      112.80      4.76 o 
  -4   4   6      310.35      337.32     15.68 o 
  -3   4   6     1599.47     1626.16     36.31 o 
  -2   4   6      312.67      328.08     21.74 o 
  -1   4   6      448.93      439.86      8.10 o 
   0   4   6      117.68      110.80      5.13 o 
   1   4   6       24.12       44.17      4.50 o 
   2   4   6        0.42        0.83      5.72 o 
   3   4   6        1.18       10.39      7.65 o 
   4   4   6     1149.03     1125.11     57.64 o 
   5   4   6      217.63      208.36      8.60 o 
   6   4   6       13.77       19.82     11.86 o 
   7   4   6        0.82        6.98      6.21 o 
   8   4   6       81.08       84.76     10.15 o 
  -9   5   6        1.05        3.68     18.19 o 
  -8   5   6      196.92      212.55     33.85 o 
  -7   5   6       80.07       72.27      7.39 o 
  -6   5   6      190.93      181.53      4.16 o 
  -5   5   6       14.96       11.43      4.47 o 
  -4   5   6      515.10      555.01     13.40 o 
  -3   5   6      150.77      191.51     10.93 o 
  -2   5   6     2549.03     2553.30     38.69 o 
  -1   5   6       66.89       78.82      7.64 o 
   0   5   6      691.42      705.60     16.54 o 
   1   5   6       40.98       52.82      9.84 o 
   2   5   6      420.01      454.57     13.69 o 
   3   5   6      231.42      252.11     12.05 o 
   4   5   6      522.84      542.92      9.74 o 
   5   5   6      413.69      395.15     13.66 o 
   6   5   6      170.22      162.95      5.17 o 
   7   5   6       10.68       11.53      4.98 o 
   8   5   6       37.49       47.62     13.11 o 
  -9   6   6        0.65        4.38      8.75 o 
  -8   6   6      103.36      133.10     33.16 o 
  -7   6   6      293.93      268.18     31.99 o 
  -6   6   6      239.52      222.98      6.17 o 
  -5   6   6       64.55       74.64      8.95 o 
  -4   6   6        0.75        6.87      8.35 o 
  -3   6   6        0.38        5.15      6.08 o 
  -2   6   6      148.19      144.13      5.66 o 
  -1   6   6     1315.09     1425.08     42.04 o 
   0   6   6       76.14      110.67     10.63 o 
   1   6   6       30.07       39.15      9.29 o 
   2   6   6       11.85       30.92     11.85 o 
   3   6   6       49.83      111.31     14.25 o 
   4   6   6       38.53       30.45     38.47 o 
   5   6   6        0.49       10.39      6.55 o 
   6   6   6        2.74        7.27      1.38 o 
   7   6   6       10.43       11.15      3.17 o 
   8   6   6        0.02        0.00      3.67 o 
  -9   7   6        3.90       23.03     34.08 o 
  -8   7   6        1.42        0.00      4.15 o 
  -7   7   6       79.23      126.06     13.34 o 
  -6   7   6       96.95      132.55     10.45 o 
  -5   7   6        0.16        0.00      3.12 o 
  -4   7   6      803.91      806.21     26.00 o 
  -3   7   6      963.96      923.87     21.28 o 
  -2   7   6       65.92       60.88     10.26 o 
  -1   7   6      517.79      488.99     11.20 o 
   0   7   6      982.23      933.89     14.62 o 
   1   7   6      107.53      117.00      6.09 o 
   2   7   6     1263.18     1253.96      9.91 o 
   3   7   6     1142.54     1147.40     12.44 o 
   4   7   6      806.39      803.31      9.34 o 
   5   7   6      685.13      573.95     11.48 o 
   6   7   6       28.70       36.00      7.77 o 
   7   7   6        2.30       21.58      6.08 o 
  -9   8   6        5.82        4.84      9.44 o 
  -8   8   6       15.17       17.27     12.20 o 
  -7   8   6       78.55       85.25      7.10 o 
  -6   8   6       18.15       21.39      4.46 o 
  -5   8   6       34.87       33.61      9.18 o 
  -4   8   6       88.04       90.15     11.32 o 
  -3   8   6        8.43        1.64     21.71 o 
  -2   8   6        0.02        0.00      1.58 o 
  -1   8   6        0.71       22.74      6.18 o 
   0   8   6       22.35       32.92     10.33 o 
   1   8   6       15.65       14.65      4.78 o 
   2   8   6      472.34      437.32     17.71 o 
   3   8   6       11.61       10.41      3.19 o 
   4   8   6        0.70       23.05      9.74 o 
   5   8   6      136.35      126.91      6.29 o 
   6   8   6      602.59      595.86     17.77 o 
   7   8   6        1.04        3.48     12.56 o 
  -9   9   6        0.99        2.30     18.88 o 
  -8   9   6       90.78       81.75      8.75 o 
  -7   9   6        0.14        1.00      3.29 o 
  -6   9   6       99.73      110.61      9.34 o 
  -5   9   6       53.84       50.81      3.98 o 
  -4   9   6      191.43      185.42     25.34 o 
  -3   9   6       39.07       88.84     26.34 o 
  -2   9   6       52.42      134.57     25.65 o 
  -1   9   6      292.86      287.96      6.08 o 
   0   9   6     2378.38     2368.24     15.48 o 
   1   9   6       63.14       61.18      1.76 o 
   2   9   6      646.16      614.04     20.87 o 
   3   9   6       19.99       13.76      8.59 o 
   4   9   6      111.04      118.92     13.60 o 
   5   9   6       63.82       58.21     13.94 o 
   6   9   6      302.11      346.43     12.73 o 
   7   9   6       37.18       41.13     14.17 o 
  -9  10   6       47.39       49.51     30.86 o 
  -8  10   6      139.32      134.92      9.69 o 
  -7  10   6      345.52      318.53      7.99 o 
  -6  10   6      306.43      322.28     26.35 o 
  -5  10   6      204.82      231.45     13.86 o 
  -4  10   6       16.00       27.97      7.39 o 
  -3  10   6       51.42       52.79      5.99 o 
  -2  10   6      579.05      643.58     17.52 o 
  -1  10   6        1.29        0.00      3.44 o 
   0  10   6      145.63      154.87      5.92 o 
   1  10   6      427.09      432.50     17.37 o 
   2  10   6      460.62      441.24     18.47 o 
   3  10   6      610.80      585.82     20.25 o 
   4  10   6      115.43      118.17      4.61 o 
   5  10   6       24.22       26.45      0.44 o 
   6  10   6       48.44       60.63      5.72 o 
   7  10   6       41.13       54.39      6.94 o 
  -9  11   6       40.00       44.21     34.08 o 
  -8  11   6      197.91      177.85      8.45 o 
  -7  11   6       69.40       61.26      5.48 o 
  -6  11   6      637.29      629.59     16.19 o 
  -5  11   6      275.03      283.97     11.11 o 
  -4  11   6        5.64       19.14      6.62 o 
  -3  11   6      123.67      141.83      8.31 o 
  -2  11   6      681.29      720.28     15.45 o 
  -1  11   6      307.82      304.95     16.92 o 
   0  11   6     1227.39     1183.73      9.99 o 
   1  11   6       79.33       89.63      8.05 o 
   2  11   6       33.60       46.80      8.18 o 
   3  11   6       32.47       60.93     16.69 o 
   4  11   6      807.14      730.67     11.29 o 
   5  11   6       76.00       86.62      7.37 o 
   6  11   6      170.37      168.33      5.60 o 
   7  11   6        3.88        6.10      6.88 o 
  -9  12   6       10.83       18.65     17.73 o 
  -8  12   6      305.04      295.19      9.33 o 
  -7  12   6       11.01       26.07     10.96 o 
  -6  12   6      298.21      332.90     10.79 o 
  -5  12   6       84.71       85.89     17.88 o 
  -4  12   6       10.30       20.00      7.06 o 
  -3  12   6      301.16      309.57     10.51 o 
  -2  12   6       12.79       38.66      8.47 o 
  -1  12   6       93.16      107.38      6.90 o 
   0  12   6      488.84      479.04      9.74 o 
   1  12   6      342.06      307.91     28.64 o 
   2  12   6     1691.68     1733.65     13.36 o 
   3  12   6        0.97       11.84     11.24 o 
   4  12   6      344.19      337.10     11.22 o 
   5  12   6       28.34       44.89     11.89 o 
   6  12   6       90.29       80.66      3.08 o 
   7  12   6        3.89       15.64     11.95 o 
  -9  13   6       36.00       26.07      8.98 o 
  -8  13   6      168.63      175.11      9.09 o 
  -7  13   6       39.48       39.88     15.07 o 
  -6  13   6        3.21        1.47      1.61 o 
  -5  13   6       45.95       45.35      7.28 o 
  -4  13   6      327.51      295.15      8.86 o 
  -3  13   6        7.70       13.54     13.17 o 
  -2  13   6      318.54      308.17      5.03 o 
  -1  13   6       15.63       20.44      2.40 o 
   0  13   6       15.92       21.44     10.73 o 
   1  13   6        4.11        5.55      9.94 o 
   2  13   6      957.31      868.08      8.89 o 
   3  13   6      193.84      211.09      8.99 o 
   4  13   6      249.14      282.51     12.66 o 
   5  13   6       46.81       34.14      6.72 o 
   6  13   6       25.85       41.97      6.08 o 
   7  13   6      190.46      215.85     10.55 o 
  -8  14   6       89.06       96.49      5.05 o 
  -7  14   6        0.08        7.35      3.80 o 
  -6  14   6        8.56       17.47      8.36 o 
  -5  14   6       37.90       41.23      4.41 o 
  -4  14   6       53.21       54.82      8.63 o 
  -3  14   6        2.61        9.09      6.64 o 
  -2  14   6       14.24       11.53      3.15 o 
  -1  14   6       23.21       31.92      6.66 o 
   0  14   6        0.71        0.00      1.80 o 
   1  14   6      538.51      467.54     12.37 o 
   2  14   6      125.81      125.74     10.12 o 
   3  14   6      956.64      826.54     41.89 o 
   4  14   6      122.78      149.36     12.57 o 
   5  14   6        5.28       12.38     11.32 o 
   6  14   6       34.20       26.98      8.21 o 
   7  14   6       95.12       84.96     16.81 o 
  -8  15   6        1.85       10.71     13.70 o 
  -7  15   6       75.56       69.04      5.98 o 
  -6  15   6      463.38      449.82     12.38 o 
  -5  15   6       65.85       61.20     11.36 o 
  -4  15   6      320.78      339.46     19.28 o 
  -3  15   6        2.07       11.96      7.49 o 
  -2  15   6      874.59      861.90     12.38 o 
  -1  15   6       25.25       22.78     10.10 o 
   0  15   6      272.60      248.55      2.95 o 
   1  15   6      382.56      413.51     18.34 o 
   2  15   6      926.33      871.55      4.20 o 
   3  15   6       53.71       83.90     19.18 o 
   4  15   6      183.19      159.42      8.45 o 
   5  15   6      131.86      155.67     20.46 o 
   6  15   6      139.94      181.18     12.20 o 
  -8  16   6       17.21       20.66      9.67 o 
  -7  16   6       25.50       23.73      8.52 o 
  -6  16   6       24.19       40.87     11.53 o 
  -5  16   6       22.22       43.20     13.76 o 
  -4  16   6      179.35      237.06     15.08 o 
  -3  16   6      268.22      264.15     13.83 o 
  -2  16   6      766.11      734.50     18.96 o 
  -1  16   6      197.34      208.15     10.70 o 
   0  16   6     1069.89     1003.02     10.06 o 
   1  16   6      339.64      351.79     21.36 o 
   2  16   6        2.04        1.08      5.51 o 
   3  16   6        0.01        0.00     13.03 o 
   4  16   6        3.66        7.77      4.23 o 
   5  16   6       56.17       53.69      4.34 o 
   6  16   6       32.09       30.93      3.85 o 
  -8  17   6      173.66      138.63      6.16 o 
  -7  17   6       13.73       11.72      7.51 o 
  -6  17   6      337.53      332.22     15.87 o 
  -5  17   6      336.21      325.17      7.11 o 
  -4  17   6     2089.74     1959.84     27.06 o 
  -3  17   6       89.33      156.27     21.51 o 
  -2  17   6        3.46        2.90      3.83 o 
  -1  17   6      579.22      538.10      7.94 o 
   0  17   6        0.10        3.50      3.63 o 
   1  17   6        5.11        6.22      6.70 o 
   2  17   6      443.70      437.89     19.57 o 
   3  17   6       39.49       68.40      9.44 o 
   4  17   6      288.83      297.92     15.03 o 
   5  17   6       26.80       20.59      2.19 o 
   6  17   6      118.41      111.14      7.51 o 
  -8  18   6       58.58       89.66     19.34 o 
  -7  18   6       11.68       29.72     10.05 o 
  -6  18   6        0.16        3.11      3.82 o 
  -5  18   6       12.14       29.39     16.42 o 
  -4  18   6       24.41       14.76      6.83 o 
  -3  18   6        5.81       14.48      6.70 o 
  -2  18   6        3.73        0.92      2.88 o 
  -1  18   6      392.18      411.94      9.83 o 
   0  18   6       35.36       36.38      1.57 o 
   1  18   6        0.70        2.12      5.85 o 
   2  18   6        0.67        0.00     13.18 o 
   3  18   6       80.16       82.44     13.13 o 
   4  18   6       41.67       37.71      4.90 o 
   5  18   6        5.96       14.28      8.64 o 
   6  18   6        0.49        0.00     11.79 o 
  -7  19   6        0.23        0.00      1.86 o 
  -6  19   6       86.85       99.45      9.68 o 
  -5  19   6       46.63       45.85      5.80 o 
  -4  19   6        0.12        1.24     16.77 o 
  -3  19   6       54.66       59.77      8.30 o 
  -2  19   6      110.69      108.11      5.19 o 
  -1  19   6       27.33       33.31      5.34 o 
   0  19   6      445.02      420.31     19.04 o 
   1  19   6      642.96      619.73     20.78 o 
   2  19   6       42.97       56.85     12.08 o 
   3  19   6       26.81       30.86     12.94 o 
   4  19   6      436.95      405.58     10.13 o 
   5  19   6        0.42        1.74     10.36 o 
   6  19   6       95.02       88.43     15.43 o 
  -7  20   6       24.65       25.54      5.32 o 
  -6  20   6        6.37        5.18      7.91 o 
  -5  20   6      126.30      140.77     13.66 o 
  -4  20   6        9.96       13.50      7.14 o 
  -3  20   6      184.36      180.76      3.81 o 
  -2  20   6       19.46       21.32      4.48 o 
  -1  20   6      162.22      146.03      3.63 o 
   0  20   6      313.38      301.23      1.14 o 
   1  20   6       77.51       78.06      6.56 o 
   2  20   6      133.38      124.34      7.02 o 
   3  20   6      138.20      130.34      9.98 o 
   4  20   6        7.22        5.51      1.15 o 
   5  20   6       12.49       45.84     18.41 o 
  -7  21   6       41.59       30.31     10.06 o 
  -6  21   6       14.94       20.12      6.04 o 
  -5  21   6       14.88       20.50      8.73 o 
  -4  21   6       51.33       44.45      0.69 o 
  -3  21   6      129.23      137.61      8.38 o 
  -2  21   6      480.90      499.01     10.31 o 
  -1  21   6        5.43        8.33      4.13 o 
   0  21   6        2.87        1.83      7.06 o 
   1  21   6        0.47        6.82     15.43 o 
   2  21   6       12.70       16.73     13.13 o 
   3  21   6      243.02      279.48     24.18 o 
   4  21   6       63.63       66.60      6.33 o 
   5  21   6       29.38       36.84     14.97 o 
  -6  22   6        7.68       25.02      6.16 o 
  -5  22   6       43.16       46.14      5.11 o 
  -4  22   6       42.82       42.29      3.83 o 
  -3  22   6        0.67        0.00      4.77 o 
  -2  22   6        6.84        1.83      1.76 o 
  -1  22   6       66.44       61.81     16.10 o 
   0  22   6      267.19      327.64     24.18 o 
   1  22   6        0.15        9.46      6.68 o 
   2  22   6        0.10        3.49      5.60 o 
   3  22   6       39.24       49.67     22.03 o 
   4  22   6       26.11       21.09      5.65 o 
   5  22   6       18.04       19.11      6.45 o 
  -6  23   6        0.55        8.49      4.34 o 
  -5  23   6        5.42        3.44      7.82 o 
  -4  23   6       30.58       19.12      6.67 o 
  -3  23   6        0.50        2.46      7.74 o 
  -2  23   6       18.76       31.26     12.33 o 
  -1  23   6       42.27       37.94      7.88 o 
   0  23   6       78.74       87.80     12.48 o 
   1  23   6      233.64      251.53     26.37 o 
   2  23   6      220.03      222.52     15.92 o 
   3  23   6       16.38       22.36      6.68 o 
   4  23   6       64.37       58.21     12.20 o 
  -6  24   6       70.98       70.27      2.65 o 
  -5  24   6        2.70        5.88      5.73 o 
  -4  24   6       50.63       40.31     14.22 o 
  -3  24   6        4.60       11.04      5.93 o 
  -2  24   6        5.40        2.19      3.61 o 
  -1  24   6      212.22      255.64     30.40 o 
   0  24   6      140.54      151.86     14.81 o 
   1  24   6       58.94      168.30     19.52 o 
   2  24   6        0.05       11.17      7.05 o 
   3  24   6        0.97       32.09     16.81 o 
   4  24   6        0.01       15.89     18.42 o 
  -5  25   6      155.66      149.18     14.94 o 
  -4  25   6       25.50       35.63      3.25 o 
  -3  25   6        5.15        6.88      7.24 o 
  -2  25   6        5.85       12.22      5.99 o 
  -1  25   6      119.01      113.33      8.06 o 
   0  25   6       12.68       33.61     15.52 o 
   1  25   6       44.53       57.70      7.34 o 
   2  25   6       38.09       34.50      3.45 o 
   3  25   6       34.74       30.42      5.31 o 
  -5  26   6        0.01        4.70     20.42 o 
  -4  26   6        2.95        1.12      5.43 o 
  -3  26   6       37.37       59.95     18.67 o 
  -2  26   6      115.24      104.86      4.03 o 
  -1  26   6      127.32      126.40      1.37 o 
   0  26   6       38.49       33.73     13.74 o 
   1  26   6       74.71       66.83     12.55 o 
   2  26   6        0.35        0.00     11.72 o 
   3  26   6       34.27       44.67     15.43 o 
  -4  27   6       69.20       93.20     11.21 o 
  -3  27   6       10.55       31.24     15.34 o 
  -2  27   6       48.45       39.51      7.78 o 
  -1  27   6       15.30       16.02      8.29 o 
   0  27   6      227.32      227.94      8.86 o 
   1  27   6       16.02       29.28     16.56 o 
   2  27   6      110.28       98.05      9.44 o 
  -3  28   6       25.07       25.25      3.91 o 
  -2  28   6       13.16       23.08     16.70 o 
  -1  28   6       19.73       12.54     20.03 o 
   0  28   6        2.38        1.86      6.45 o 
   1  28   6        0.01        2.32     17.37 o 
  -2  29   6       59.88       54.38      5.64 o 
  -1  29   6       28.74       39.65     12.61 o 
   0  29   6       65.30       82.28     12.51 o 
  -7   0   7      692.83      679.09     10.13 o 
  -5   0   7      181.46      167.15      7.25 o 
  -3   0   7     1735.38     1656.74      7.40 o 
  -1   0   7      484.10      536.73      9.67 o 
   1   0   7      395.29      433.38     14.35 o 
   3   0   7      634.47      649.61     32.47 o 
   5   0   7       80.37      104.78     17.96 o 
   7   0   7        6.12       21.65     27.63 o 
  -8   1   7      191.17      216.12     13.30 o 
  -7   1   7        2.49       27.13     15.88 o 
  -6   1   7      167.92      160.47      6.79 o 
  -5   1   7        6.39        5.31      5.04 o 
  -4   1   7       33.26       37.81      8.56 o 
  -3   1   7       47.50       39.63      9.49 o 
  -2   1   7      949.92      989.40     14.35 o 
  -1   1   7      129.97      191.56     10.65 o 
   0   1   7       34.51       49.33      7.47 o 
   1   1   7      235.22      207.41      3.55 o 
   2   1   7        5.66       11.94      4.62 o 
   3   1   7     1755.35     1667.93     87.74 o 
   4   1   7      780.98      650.78     11.59 o 
   5   1   7        0.37        0.00      3.34 o 
   6   1   7        0.39        0.00     12.20 o 
   7   1   7       90.21       82.28     10.10 o 
  -8   2   7       43.31       41.17      8.17 o 
  -7   2   7      278.04      286.66     17.35 o 
  -6   2   7       44.32       44.04      4.10 o 
  -5   2   7      249.39      242.37     17.08 o 
  -4   2   7      361.97      340.81      8.63 o 
  -3   2   7      423.15      492.49     16.09 o 
  -2   2   7      396.20      402.61     10.89 o 
  -1   2   7      420.45      453.58     12.28 o 
   0   2   7        1.81        1.96      3.45 o 
   1   2   7      889.72      878.71     12.24 o 
   2   2   7      191.83      206.07      9.24 o 
   3   2   7      364.36      373.17     15.87 o 
   4   2   7       92.63      143.32     34.20 o 
   5   2   7       83.38      141.51     11.51 o 
   6   2   7       10.69       29.48     22.16 o 
   7   2   7        1.20        3.27      8.06 o 
  -8   3   7       36.90       32.67     17.42 o 
  -7   3   7       38.25       43.28     12.42 o 
  -6   3   7       14.25       43.12     20.28 o 
  -5   3   7      126.74      133.40     10.94 o 
  -4   3   7      464.34      478.50     15.87 o 
  -3   3   7        9.53        6.93      7.07 o 
  -2   3   7      383.60      399.44     15.22 o 
  -1   3   7       75.20       81.77      7.43 o 
   0   3   7      603.23      580.32     14.53 o 
   1   3   7      296.28      298.72      9.11 o 
   2   3   7       70.91       81.45      3.98 o 
   3   3   7      163.68      147.80      3.16 o 
   4   3   7       35.16       47.32      6.75 o 
   5   3   7        9.45        6.51      5.27 o 
   6   3   7       33.14       32.25     13.47 o 
   7   3   7      118.52      127.26     21.17 o 
  -8   4   7      116.12      151.76     29.25 o 
  -7   4   7       31.37       33.62      6.68 o 
  -6   4   7       39.95       43.44      4.53 o 
  -5   4   7      685.10      659.13     33.51 o 
  -4   4   7      317.08      317.75      9.09 o 
  -3   4   7     1509.50     1427.84     16.53 o 
  -2   4   7       16.76       14.35      1.53 o 
  -1   4   7       36.27       51.31      6.60 o 
   0   4   7       20.76       16.38      5.26 o 
   1   4   7      661.44      625.17      9.64 o 
   2   4   7        4.73        2.31      4.31 o 
   3   4   7       88.31      137.76     10.23 o 
   4   4   7       15.24       23.51      7.70 o 
   5   4   7      120.86      131.88      7.86 o 
   6   4   7       39.06       48.61      9.23 o 
   7   4   7       18.13       12.26      1.85 o 
  -8   5   7       65.81       52.79      7.25 o 
  -7   5   7       78.89       80.86      4.85 o 
  -6   5   7      232.81      249.72     26.09 o 
  -5   5   7      119.52      123.95      9.92 o 
  -4   5   7       72.79       77.80     12.22 o 
  -3   5   7     1081.62     1148.42     80.05 o 
  -2   5   7       16.37       39.94      8.81 o 
  -1   5   7      142.06      131.41      4.00 o 
   0   5   7      264.76      307.72     13.91 o 
   1   5   7      257.59      270.57     11.24 o 
   2   5   7        1.75        9.73      4.50 o 
   3   5   7      146.38      205.03     11.68 o 
   4   5   7     1475.07     1381.99     44.49 o 
   5   5   7      237.54      231.70      2.52 o 
   6   5   7       11.56       26.50     11.28 o 
   7   5   7        5.79       14.39      5.29 o 
  -8   6   7       19.44       18.81     10.24 o 
  -7   6   7      314.55      301.91     10.59 o 
  -6   6   7       77.68       76.42      7.61 o 
  -5   6   7      269.06      268.64      5.07 o 
  -4   6   7       14.76       23.24     13.26 o 
  -3   6   7       83.45      105.63      9.90 o 
  -2   6   7       46.55       59.04      8.78 o 
  -1   6   7     2112.86     2015.30     22.97 o 
   0   6   7      141.69      168.63      9.51 o 
   1   6   7       74.41       76.44      7.17 o 
   2   6   7      623.02      571.67     12.16 o 
   3   6   7     2579.96     2625.63     18.07 o 
   4   6   7      182.73      197.12      6.09 o 
   5   6   7      100.47      100.42      6.27 o 
   6   6   7       22.72       15.66      7.71 o 
   7   6   7        5.00       26.51      7.83 o 
  -8   7   7        4.24       10.85      4.05 o 
  -7   7   7       47.84       41.05      6.28 o 
  -6   7   7      110.10      103.32     21.08 o 
  -5   7   7        7.72       33.97     10.87 o 
  -4   7   7      303.61      286.98     21.15 o 
  -3   7   7       40.05       37.60      1.99 o 
  -2   7   7      377.19      360.14      9.92 o 
  -1   7   7        2.77       72.46     17.52 o 
   0   7   7      234.30      246.79     11.88 o 
   1   7   7      600.92      588.65     11.18 o 
   2   7   7      410.04      358.82      6.70 o 
   3   7   7      332.67      337.20     16.96 o 
   4   7   7      434.14      469.64     11.01 o 
   5   7   7       19.83       28.95      8.53 o 
   6   7   7        1.59        5.53      5.54 o 
   7   7   7       22.56       23.33      5.93 o 
  -9   8   7      170.25      163.50     28.78 o 
  -8   8   7       11.93        6.25      4.49 o 
  -7   8   7        6.95       24.14      6.04 o 
  -6   8   7        0.32       16.86     13.61 o 
  -5   8   7      479.16      476.27     15.75 o 
  -4   8   7      216.55      293.39     11.45 o 
  -3   8   7        3.10       87.78     14.13 o 
  -2   8   7        5.93       14.28      4.35 o 
  -1   8   7      246.65      252.07     10.95 o 
   0   8   7      131.85      194.18     10.81 o 
   1   8   7        0.75        0.00     16.48 o 
   2   8   7       41.10       46.22      6.73 o 
   3   8   7      245.77      237.99     10.83 o 
   4   8   7      478.35      440.40     30.04 o 
   5   8   7       48.91       49.81      5.01 o 
   6   8   7       30.46       24.18      8.09 o 
   7   8   7       88.72      105.37      8.45 o 
  -9   9   7       23.31       20.96     24.87 o 
  -8   9   7        4.50        5.73      3.37 o 
  -7   9   7       49.42       48.80     10.08 o 
  -6   9   7        6.47       18.28      7.27 o 
  -5   9   7        0.02       16.48      8.73 o 
  -4   9   7      451.43      499.06     25.07 o 
  -3   9   7     1138.52     1063.74     27.99 o 
  -2   9   7      446.40      404.98      4.82 o 
  -1   9   7       75.46       86.16      5.81 o 
   0   9   7      101.90      109.05      6.94 o 
   1   9   7       17.85       14.56     12.15 o 
   2   9   7       82.31       91.51      7.95 o 
   3   9   7        7.19       27.29      8.38 o 
   4   9   7        5.61        4.73      9.77 o 
   5   9   7      300.05      295.89      8.91 o 
   6   9   7       54.66       65.05      4.59 o 
   7   9   7      128.94      173.03     24.99 o 
  -9  10   7       32.59       27.86      6.45 o 
  -8  10   7       24.40       18.53      5.35 o 
  -7  10   7      140.24      138.92      6.23 o 
  -6  10   7        2.12        7.28      7.32 o 
  -5  10   7      202.11      209.01      9.11 o 
  -4  10   7      274.28      348.01     12.42 o 
  -3  10   7     2243.60     2341.23     14.82 o 
  -2  10   7       37.84       61.56     17.24 o 
  -1  10   7      275.18      246.60     22.59 o 
   0  10   7        2.10        0.00      7.93 o 
   1  10   7     1874.82     1821.46     41.60 o 
   2  10   7        3.36       15.26      6.73 o 
   3  10   7       17.84       17.80     13.93 o 
   4  10   7        9.36       11.19      3.34 o 
   5  10   7      107.03      116.16     10.56 o 
   6  10   7       14.55       18.82      4.23 o 
   7  10   7        1.26        4.78      5.85 o 
  -8  11   7       33.70       47.92      9.38 o 
  -7  11   7       30.33       23.57      8.45 o 
  -6  11   7       74.67       67.38      5.35 o 
  -5  11   7        0.97        0.00      1.32 o 
  -4  11   7       47.51       42.51      9.95 o 
  -3  11   7      106.64      104.34      8.11 o 
  -2  11   7     1217.06     1293.36     11.31 o 
  -1  11   7      388.77      405.22      9.28 o 
   0  11   7       16.27       15.47      4.02 o 
   1  11   7      192.65      192.98     15.05 o 
   2  11   7      638.79      559.00     13.63 o 
   3  11   7       48.85       89.48     13.32 o 
   4  11   7      285.93      276.85      8.15 o 
   5  11   7      126.62      126.16     30.78 o 
   6  11   7        0.22        2.39      6.11 o 
  -8  12   7       19.92       27.79      6.91 o 
  -7  12   7      163.89      179.92      7.74 o 
  -6  12   7      184.87      169.89     17.82 o 
  -5  12   7      910.31      948.27     13.05 o 
  -4  12   7       12.96       29.57      5.21 o 
  -3  12   7       33.13       27.51      1.12 o 
  -2  12   7      470.00      466.53     10.26 o 
  -1  12   7      396.02      384.39     10.71 o 
   0  12   7        0.28        0.00      3.87 o 
   1  12   7     2243.60     2170.88     29.95 o 
   2  12   7      210.32      188.55     26.04 o 
   3  12   7       25.49       47.44     14.44 o 
   4  12   7       13.43       19.60      5.05 o 
   5  12   7       16.97       15.20      7.27 o 
   6  12   7        2.11       11.18     11.05 o 
  -8  13   7        3.22        5.67      4.08 o 
  -7  13   7       21.51       34.78      8.68 o 
  -6  13   7       15.53       24.55      4.55 o 
  -5  13   7       81.44       74.42     10.70 o 
  -4  13   7        3.18        4.40      4.46 o 
  -3  13   7       12.58       13.67      3.22 o 
  -2  13   7      183.51      193.20     28.77 o 
  -1  13   7      848.84      877.04     11.15 o 
   0  13   7      517.63      483.81     16.61 o 
   1  13   7      430.38      422.36     11.78 o 
   2  13   7       93.16      123.25     19.54 o 
   3  13   7       56.20       54.55      4.89 o 
   4  13   7        9.55       21.55      5.59 o 
   5  13   7      238.78      279.06     15.89 o 
   6  13   7       36.84       29.10      5.63 o 
  -8  14   7       49.59       62.43     10.74 o 
  -7  14   7        8.08       12.55      8.12 o 
  -6  14   7        1.25       12.62      5.55 o 
  -5  14   7       88.38       97.38      7.13 o 
  -4  14   7        4.70        3.66      5.63 o 
  -3  14   7       38.25       48.19      8.39 o 
  -2  14   7       56.58       60.57      4.89 o 
  -1  14   7      385.61      373.24     10.43 o 
   0  14   7     1239.48     1175.55     60.63 o 
   1  14   7      376.07      352.86      5.81 o 
   2  14   7      377.73      346.40     39.54 o 
   3  14   7       24.55       25.51      8.01 o 
   4  14   7       48.54       46.80      6.23 o 
   5  14   7       72.33       63.53      9.18 o 
   6  14   7       52.45       52.00     11.29 o 
  -8  15   7        2.21        1.13      7.57 o 
  -7  15   7       88.79       83.40      4.06 o 
  -6  15   7      108.65      127.00      6.15 o 
  -5  15   7       54.92       46.99     19.43 o 
  -4  15   7       12.79       13.01     15.14 o 
  -3  15   7       31.41       34.16      3.95 o 
  -2  15   7       41.65       63.43     11.13 o 
  -1  15   7      361.98      339.66     16.34 o 
   0  15   7      110.40      121.19     10.27 o 
   1  15   7        4.39       19.45      6.22 o 
   2  15   7      304.93      297.08      6.17 o 
   3  15   7       45.00       60.33     10.10 o 
   4  15   7       30.54       26.85      4.24 o 
   5  15   7       74.77       72.05     22.96 o 
   6  15   7      130.42      125.93      9.79 o 
  -8  16   7        0.54        2.75      6.83 o 
  -7  16   7      276.89      278.84      2.39 o 
  -6  16   7      143.76      130.75      5.26 o 
  -5  16   7       49.56       47.34      5.59 o 
  -4  16   7       14.47       27.77     10.06 o 
  -3  16   7      303.35      331.86     14.48 o 
  -2  16   7        8.58        5.74      4.18 o 
  -1  16   7     1002.43     1062.85     91.27 o 
   0  16   7       72.12       64.66      3.29 o 
   1  16   7      547.78      477.37     22.20 o 
   2  16   7      196.86      232.65      9.24 o 
   3  16   7      124.31      117.63     39.96 o 
   4  16   7        3.74        8.97      4.56 o 
   5  16   7       16.32       22.60      7.85 o 
   6  16   7       25.26       56.76     22.96 o 
  -7  17   7       45.03       46.77      9.42 o 
  -6  17   7       46.56       49.87      6.87 o 
  -5  17   7       19.64       21.66      4.50 o 
  -4  17   7       13.26       21.69      5.21 o 
  -3  17   7       50.86       80.88     15.31 o 
  -2  17   7       60.91      113.09      9.67 o 
  -1  17   7      256.03      238.27      6.84 o 
   0  17   7       45.75       54.19     17.13 o 
   1  17   7       44.60      101.99     13.19 o 
   2  17   7        1.52        0.00      6.17 o 
   3  17   7      412.84      397.40      8.79 o 
   4  17   7       67.17       85.83     16.99 o 
   5  17   7       12.38        6.13      3.17 o 
  -7  18   7        0.37       13.76     10.17 o 
  -6  18   7       47.24       49.56      6.20 o 
  -5  18   7       77.49       71.17      6.73 o 
  -4  18   7      145.73      126.79     17.79 o 
  -3  18   7      244.41      224.54      9.28 o 
  -2  18   7       46.76       53.22     14.04 o 
  -1  18   7       24.35       22.11     35.50 o 
   0  18   7      267.75      252.33      9.49 o 
   1  18   7      126.96      179.01     10.67 o 
   2  18   7       43.03       54.08     10.24 o 
   3  18   7        1.79        5.46      7.47 o 
   4  18   7       18.32       26.13     11.81 o 
   5  18   7       25.77       27.52     11.71 o 
  -7  19   7        4.72       17.26      6.59 o 
  -6  19   7        3.05        7.10      1.53 o 
  -5  19   7       12.13       17.14      3.67 o 
  -4  19   7       45.88       49.56     11.95 o 
  -3  19   7       30.35       33.16      6.58 o 
  -2  19   7       25.96       40.11      9.08 o 
  -1  19   7      147.42      161.20      9.44 o 
   0  19   7       99.47      101.46      7.53 o 
   1  19   7       10.17       12.55      3.45 o 
   2  19   7        1.11       10.19      5.79 o 
   3  19   7      130.70      120.17     17.02 o 
   4  19   7       26.46       28.42     12.20 o 
   5  19   7       26.71       23.55     17.32 o 
  -6  20   7        2.77        2.68     10.72 o 
  -5  20   7       80.98       82.46      8.24 o 
  -4  20   7       15.42        8.85      4.81 o 
  -3  20   7      319.10      318.32     15.03 o 
  -2  20   7       47.17       54.58      6.30 o 
  -1  20   7       13.14       13.63      6.63 o 
   0  20   7       69.05       67.00      5.76 o 
   1  20   7       76.46       70.99      7.37 o 
   2  20   7       45.91       52.83      8.54 o 
   3  20   7       19.90       46.52     15.24 o 
   4  20   7        0.20        1.29     11.35 o 
  -6  21   7        0.28        0.00     13.66 o 
  -5  21   7       50.77       51.96     11.40 o 
  -4  21   7       20.34       26.72     14.67 o 
  -3  21   7       21.68       33.86     11.71 o 
  -2  21   7       13.61       23.23      9.67 o 
  -1  21   7      154.66      139.91     10.55 o 
   0  21   7       74.97       65.78      6.37 o 
   1  21   7       10.41       10.69      6.86 o 
   2  21   7        0.92        0.00      2.07 o 
   3  21   7       74.39       88.29     12.07 o 
   4  21   7       31.09       34.89      9.44 o 
  -6  22   7       11.64       11.08      5.75 o 
  -5  22   7      198.26      185.92      5.86 o 
  -4  22   7      126.97      129.33      6.60 o 
  -3  22   7       81.57       76.07      5.90 o 
  -2  22   7      124.14      117.36      6.23 o 
  -1  22   7      659.34      628.39     18.84 o 
   0  22   7       20.82       30.00      6.84 o 
   1  22   7      293.37      272.30     18.32 o 
   2  22   7      105.36      113.49      7.94 o 
   3  22   7       74.11       70.86      4.30 o 
   4  22   7      299.81      291.81     26.14 o 
  -5  23   7       25.62       40.38      9.03 o 
  -4  23   7        0.17       12.31      5.81 o 
  -3  23   7      127.07      129.35      6.07 o 
  -2  23   7        2.84        1.12      7.10 o 
  -1  23   7       17.50       14.67      2.57 o 
   0  23   7       30.93       36.64      8.52 o 
   1  23   7        2.01       15.12     18.14 o 
   2  23   7        9.58       21.33     22.36 o 
   3  23   7       28.23       39.74     18.22 o 
  -5  24   7       47.31       43.46      8.05 o 
  -4  24   7        5.81        9.32      2.15 o 
  -3  24   7      132.11      132.93     11.11 o 
  -2  24   7       15.65       18.24      6.19 o 
  -1  24   7      584.74      548.07     10.31 o 
   0  24   7      395.36      345.11      8.29 o 
   1  24   7       52.01       58.35     15.73 o 
   2  24   7       37.92       83.98     33.28 o 
   3  24   7      115.49      100.97     19.30 o 
  -4  25   7       16.73       17.03      3.84 o 
  -3  25   7       25.85       35.08      8.67 o 
  -2  25   7        5.81        5.94      7.48 o 
  -1  25   7        3.80        2.64     13.82 o 
   0  25   7       45.47       50.61     12.18 o 
   1  25   7      123.30      116.96     10.23 o 
   2  25   7        0.03        0.00      6.90 o 
  -4  26   7        2.37        4.43      6.18 o 
  -3  26   7       55.05       57.32     10.87 o 
  -2  26   7       55.75       58.35     10.87 o 
  -1  26   7       30.31       21.22     23.41 o 
   0  26   7       21.86       21.99      8.96 o 
   1  26   7      247.30      228.49      4.04 o 
   2  26   7      119.85      108.80      6.41 o 
  -3  27   7       12.23       13.17     12.63 o 
  -2  27   7       49.64       57.68     20.85 o 
  -1  27   7        1.53        0.00     10.13 o 
   0  27   7       35.11       28.94      9.28 o 
   1  27   7        0.08        0.00     21.52 o 
  -8   0   8      396.38      359.23      1.61 o 
  -6   0   8      381.28      430.39     17.04 o 
  -4   0   8      587.76      605.05     23.37 o 
  -2   0   8     1218.86     1150.70     18.88 o 
   0   0   8       13.81       30.92     20.50 o 
   2   0   8      435.29      421.18      4.15 o 
   4   0   8      946.75      863.31     19.57 o 
   6   0   8      154.22      146.23      8.75 o 
  -8   1   8       20.68       45.95     22.24 o 
  -7   1   8       10.80        8.31     10.19 o 
  -6   1   8      122.30      129.10      7.58 o 
  -5   1   8       25.93       31.83      8.92 o 
  -4   1   8      361.75      343.84     15.19 o 
  -3   1   8        1.45        5.13      4.99 o 
  -2   1   8        3.53       19.82     13.40 o 
  -1   1   8       15.12       12.69      1.29 o 
   0   1   8      109.47      104.02      7.63 o 
   1   1   8       20.37       20.25      2.92 o 
   2   1   8       13.41       22.74      9.06 o 
   3   1   8       80.39       85.78     13.11 o 
   4   1   8       54.39       49.53      4.81 o 
   5   1   8        1.63        8.52     17.50 o 
   6   1   8       10.93       11.49      2.29 o 
  -8   2   8        0.17       26.23     12.05 o 
  -7   2   8        0.10        0.00      9.23 o 
  -6   2   8      177.82      216.76     27.52 o 
  -5   2   8      302.97      317.98     27.15 o 
  -4   2   8     1244.44     1228.60     12.32 o 
  -3   2   8       14.64       37.95     12.36 o 
  -2   2   8      100.40      108.46      6.51 o 
  -1   2   8        1.59        6.59      6.11 o 
   0   2   8       36.67       52.34      6.98 o 
   1   2   8      350.28      353.99      6.60 o 
   2   2   8       71.16       75.17     13.47 o 
   3   2   8      211.95      239.84     14.87 o 
   4   2   8      213.31      205.18      7.33 o 
   5   2   8       61.68       51.64      6.10 o 
   6   2   8       75.53       80.69     14.28 o 
  -8   3   8      156.34      154.32      7.95 o 
  -7   3   8        4.23       20.46     22.54 o 
  -6   3   8       16.96       30.12     18.88 o 
  -5   3   8       16.16       22.83     13.93 o 
  -4   3   8     1271.35     1305.07     11.06 o 
  -3   3   8       10.95        6.87     10.92 o 
  -2   3   8      439.57      472.37      8.61 o 
  -1   3   8      213.61      228.97     30.60 o 
   0   3   8        0.29        9.19      7.87 o 
   1   3   8       10.08       22.07     11.09 o 
   2   3   8        2.01        7.11      9.95 o 
   3   3   8      148.54      155.23     44.79 o 
   4   3   8       27.45       42.29      6.91 o 
   5   3   8      295.80      292.52     18.42 o 
   6   3   8       30.54       77.53      5.84 o 
  -8   4   8        0.62        0.77     10.58 o 
  -7   4   8       30.58       47.89     22.54 o 
  -6   4   8        5.67       10.13      5.53 o 
  -5   4   8      246.69      270.84     11.13 o 
  -4   4   8     2260.41     2393.51     33.62 o 
  -3   4   8     1199.12     1358.08     24.99 o 
  -2   4   8       36.17       36.86      1.68 o 
  -1   4   8       88.27       89.06      4.46 o 
   0   4   8      255.86      265.67      6.76 o 
   1   4   8      236.69      239.19     12.23 o 
   2   4   8      541.86      589.05     20.45 o 
   3   4   8       33.27       30.19     14.74 o 
   4   4   8      636.16      653.78     27.06 o 
   5   4   8        0.18        0.00     17.15 o 
   6   4   8       17.29       23.17      3.88 o 
  -8   5   8      152.26      156.75      6.33 o 
  -7   5   8       14.36       11.05      3.22 o 
  -6   5   8      123.67      139.48     14.52 o 
  -5   5   8      120.84      130.77      7.52 o 
  -4   5   8      415.52      379.54     37.42 o 
  -3   5   8      139.10      168.88     28.32 o 
  -2   5   8      204.53      202.20     32.07 o 
  -1   5   8        2.15        0.00      5.71 o 
   0   5   8       22.38       18.35      2.48 o 
   1   5   8       10.08       16.00      6.92 o 
   2   5   8        0.70        0.00      5.84 o 
   3   5   8       82.71       79.74     57.11 o 
   4   5   8       50.96       57.89      7.83 o 
   5   5   8        8.91       21.48     11.77 o 
   6   5   8       19.68       26.24      8.45 o 
  -8   6   8       51.11       41.82     16.35 o 
  -7   6   8        4.65        0.46     25.79 o 
  -6   6   8      312.40      333.82     14.51 o 
  -5   6   8       26.14       24.75      7.61 o 
  -4   6   8      462.62      451.30      9.14 o 
  -3   6   8      128.16      124.95     30.17 o 
  -2   6   8      278.92      271.98     10.71 o 
  -1   6   8       62.91       65.44      5.91 o 
   0   6   8       19.96       24.89      7.64 o 
   1   6   8        9.39       17.62     11.47 o 
   2   6   8      469.49      490.38     22.01 o 
   3   6   8     2408.43     2400.65     29.48 o 
   4   6   8      180.02      163.37      5.76 o 
   5   6   8        9.11        7.61     13.47 o 
   6   6   8        7.28       17.74      8.72 o 
  -8   7   8      146.66      145.77     29.48 o 
  -7   7   8        4.13        7.21      2.52 o 
  -6   7   8      130.25      124.78      6.62 o 
  -5   7   8        9.50        5.16     14.97 o 
  -4   7   8      172.29      209.99     19.25 o 
  -3   7   8      539.99      530.10     11.32 o 
  -2   7   8       43.90       46.63      4.83 o 
  -1   7   8      207.57      230.75     10.63 o 
   0   7   8      207.87      241.51     14.29 o 
   1   7   8       45.98       51.68      8.52 o 
   2   7   8      146.11      153.58     10.33 o 
   3   7   8        0.00        0.00      1.37 o 
   4   7   8       96.88      101.36     10.75 o 
   5   7   8        0.74       18.53      8.75 o 
   6   7   8        5.79       18.47     12.89 o 
  -8   8   8       86.31      107.31     29.02 o 
  -7   8   8       13.37       32.30     20.30 o 
  -6   8   8      163.57      178.82     18.54 o 
  -5   8   8       85.84       87.48     12.84 o 
  -4   8   8      151.33      175.60     20.15 o 
  -3   8   8       35.79       31.87      1.81 o 
  -2   8   8      949.32      917.84     25.33 o 
  -1   8   8        8.04       19.58     12.37 o 
   0   8   8       76.06       75.04      3.90 o 
   1   8   8       18.38       29.67      8.44 o 
   2   8   8      248.52      237.98     17.45 o 
   3   8   8       49.84       48.80      8.10 o 
   4   8   8       19.66       18.91      6.68 o 
   5   8   8        9.44        9.80      7.64 o 
   6   8   8      245.80      264.31     22.11 o 
  -8   9   8       63.54       62.41     11.74 o 
  -7   9   8       44.13       37.18      2.04 o 
  -6   9   8       79.73       95.77      9.97 o 
  -5   9   8       16.34       15.89      5.73 o 
  -4   9   8      267.92      248.26      5.46 o 
  -3   9   8      204.82      185.76     12.15 o 
  -2   9   8      607.11      618.51     13.88 o 
  -1   9   8      133.95      164.13     15.77 o 
   0   9   8      229.13      189.58      7.96 o 
   1   9   8      243.83      230.00      9.78 o 
   2   9   8      195.00      215.43      5.84 o 
   3   9   8      204.61      194.02      7.14 o 
   4   9   8        3.64       13.37     13.51 o 
   5   9   8        5.38        4.72     13.33 o 
   6   9   8       32.40       35.70      8.22 o 
  -8  10   8      165.71      164.39      9.87 o 
  -7  10   8        0.52        8.06     23.04 o 
  -6  10   8       42.69       42.92     14.02 o 
  -5  10   8       15.96       19.60      2.30 o 
  -4  10   8        0.07        3.76     13.55 o 
  -3  10   8       20.69       22.91      6.79 o 
  -2  10   8     1422.45     1313.53      6.88 o 
  -1  10   8      357.78      373.02     12.90 o 
   0  10   8      591.65      542.41     23.97 o 
   1  10   8     1048.69      985.06     27.29 o 
   2  10   8      286.55      288.41     15.88 o 
   3  10   8        1.78        7.26     14.48 o 
   4  10   8        1.13       20.59     17.36 o 
   5  10   8        1.58        9.17      6.44 o 
   6  10   8        2.94       13.55     10.24 o 
  -8  11   8      211.49      222.06     25.79 o 
  -7  11   8        0.00        0.00     17.34 o 
  -6  11   8       32.03       47.20     21.73 o 
  -5  11   8        7.71       26.53     14.95 o 
  -4  11   8       93.51       93.70     14.36 o 
  -3  11   8        0.28       19.18      8.85 o 
  -2  11   8     1027.21      961.35     14.87 o 
  -1  11   8        0.12        1.14      5.44 o 
   0  11   8      186.61      201.73     21.11 o 
   1  11   8      370.58      382.64      9.03 o 
   2  11   8      117.69      102.43     10.70 o 
   3  11   8        8.94        4.58      1.60 o 
   4  11   8       34.17       40.83      8.64 o 
   5  11   8        1.08       21.50     18.88 o 
   6  11   8       28.29       48.56     23.41 o 
  -8  12   8        6.73       19.23      8.20 o 
  -7  12   8       26.28       33.36      6.80 o 
  -6  12   8       51.98       53.22      9.76 o 
  -5  12   8        1.98       20.65     18.41 o 
  -4  12   8      405.71      392.13     13.25 o 
  -3  12   8       12.43       13.43     12.85 o 
  -2  12   8       93.18      109.98     12.47 o 
  -1  12   8      143.91      130.66     11.51 o 
   0  12   8      764.55      718.48     14.38 o 
   1  12   8      301.60      281.64     15.32 o 
   2  12   8      238.94      246.36      9.24 o 
   3  12   8        0.43       12.34     15.30 o 
   4  12   8        0.89       10.45     16.31 o 
   5  12   8       62.56      142.09     34.89 o 
  -8  13   8        1.67       32.79     19.40 o 
  -7  13   8        0.51       13.22      6.14 o 
  -6  13   8      232.03      224.53     18.06 o 
  -5  13   8       31.38       36.16      3.57 o 
  -4  13   8       29.81       32.11      5.99 o 
  -3  13   8       77.84       78.42     11.73 o 
  -2  13   8        0.02       10.41     10.08 o 
  -1  13   8     1000.87      900.68      6.45 o 
   0  13   8       48.50       42.15      6.30 o 
   1  13   8      130.43      164.56     14.78 o 
   2  13   8      373.92      334.77      6.69 o 
   3  13   8       26.14       25.76      1.53 o 
   4  13   8        5.22        0.99      6.71 o 
   5  13   8       40.61       49.39     12.26 o 
  -7  14   8       19.76       40.57     21.30 o 
  -6  14   8      158.05      158.80      8.00 o 
  -5  14   8        6.26       31.06     11.24 o 
  -4  14   8       52.07       41.90      2.73 o 
  -3  14   8      126.54      139.29     19.82 o 
  -2  14   8       72.27      162.01     22.49 o 
  -1  14   8       21.08       20.81      8.39 o 
   0  14   8      171.38      166.27      1.84 o 
   1  14   8      636.70      629.40     13.11 o 
   2  14   8      127.99      121.02      6.01 o 
   3  14   8       10.43       11.89      6.86 o 
   4  14   8       62.03       54.61      4.99 o 
   5  14   8       32.04       38.46     16.22 o 
  -7  15   8        7.00       10.59     10.25 o 
  -6  15   8       33.91       31.77      5.10 o 
  -5  15   8        6.51       13.45      8.42 o 
  -4  15   8      314.20      303.63      5.96 o 
  -3  15   8      129.49      134.28     10.39 o 
  -2  15   8        7.55       22.46      7.52 o 
  -1  15   8      544.03      481.98     30.83 o 
   0  15   8      180.36      188.39      3.52 o 
   1  15   8      145.80      128.67      1.00 o 
   2  15   8       86.71      116.13      7.44 o 
   3  15   8       44.09       36.35      4.79 o 
   4  15   8        9.17       21.44     15.76 o 
   5  15   8       17.78       26.73      9.60 o 
  -7  16   8      137.79      123.96      2.05 o 
  -6  16   8      112.15      109.04      9.69 o 
  -5  16   8       13.48       22.81      6.05 o 
  -4  16   8       93.61       91.83      7.23 o 
  -3  16   8        6.81        0.79      1.55 o 
  -2  16   8      692.56      605.89     30.77 o 
  -1  16   8      205.29      202.74     24.78 o 
   0  16   8      312.59      300.35     11.14 o 
   1  16   8      180.54      184.13     24.07 o 
   2  16   8      277.84      266.30      6.11 o 
   3  16   8      355.53      384.75      7.73 o 
   4  16   8       61.18       72.59      5.44 o 
   5  16   8        0.14        4.29      4.17 o 
  -7  17   8       15.24       30.80      7.79 o 
  -6  17   8       66.12       64.55      3.66 o 
  -5  17   8        7.72       22.63      7.04 o 
  -4  17   8       16.47       23.45      7.26 o 
  -3  17   8        0.05        8.69      4.84 o 
  -2  17   8      206.47      222.09     10.64 o 
  -1  17   8      131.22      120.66      5.74 o 
   0  17   8       34.82       35.35      9.49 o 
   1  17   8      117.26      131.12      8.40 o 
   2  17   8        6.79       15.54     10.66 o 
   3  17   8       84.30       81.57      9.59 o 
   4  17   8       67.27       64.68      9.06 o 
  -6  18   8       69.51       65.97      2.15 o 
  -5  18   8       29.55       44.25      9.27 o 
  -4  18   8        7.31        9.24      3.90 o 
  -3  18   8        1.77       11.59      6.11 o 
  -2  18   8      114.78      103.93      8.78 o 
  -1  18   8       63.80       55.12      8.01 o 
   0  18   8      303.29      277.21     10.04 o 
   1  18   8      259.45      298.68     13.49 o 
   2  18   8      151.59      140.18      2.94 o 
   3  18   8       38.03       38.34     18.54 o 
   4  18   8      132.86      142.55     16.99 o 
  -6  19   8        1.96        5.42      9.61 o 
  -5  19   8      130.22      151.50     21.50 o 
  -4  19   8      125.68      130.50     14.30 o 
  -3  19   8       10.21        9.55      7.25 o 
  -2  19   8      420.41      372.61      4.39 o 
  -1  19   8        8.33        7.30     10.93 o 
   0  19   8      573.29      553.23     11.00 o 
   1  19   8      118.06      131.08     14.52 o 
   2  19   8        6.99       17.91      9.47 o 
   3  19   8       31.04       21.44      2.28 o 
   4  19   8       11.66        9.78      8.38 o 
  -6  20   8       34.12       38.96      6.57 o 
  -5  20   8       39.39       30.90      8.24 o 
  -4  20   8       94.20       95.22     10.41 o 
  -3  20   8        5.96       24.30      9.90 o 
  -2  20   8        0.57       38.41      9.38 o 
  -1  20   8      161.65      166.89      6.29 o 
   0  20   8        6.94        2.79      3.52 o 
   1  20   8       54.43       60.11      5.94 o 
   2  20   8      117.30      106.25     10.82 o 
   3  20   8        4.56        5.21      1.50 o 
  -5  21   8        5.02        8.35      5.47 o 
  -4  21   8       17.88       40.42     15.86 o 
  -3  21   8       91.81       87.56      7.75 o 
  -2  21   8       96.73       84.33      7.70 o 
  -1  21   8        0.15        1.44      5.53 o 
   0  21   8        6.92       11.31      9.87 o 
   1  21   8       66.21       98.62     10.87 o 
   2  21   8        8.34        6.07      8.98 o 
   3  21   8       20.31       14.47      7.19 o 
  -5  22   8        5.45        7.05      6.53 o 
  -4  22   8       43.76       56.52     14.71 o 
  -3  22   8        0.17        4.96      9.44 o 
  -2  22   8        2.40        4.55      4.65 o 
  -1  22   8       55.84       63.28      8.86 o 
   0  22   8       40.13       35.05      9.22 o 
   1  22   8        5.41        3.49      8.91 o 
   2  22   8       67.15       58.06     15.20 o 
   3  22   8       33.05       28.01      5.64 o 
  -4  23   8       25.90       21.69      1.10 o 
  -3  23   8       13.73       14.02      3.37 o 
  -2  23   8        1.29        4.18      9.29 o 
  -1  23   8       11.80       12.05      8.97 o 
   0  23   8       83.32       69.59      2.48 o 
   1  23   8       30.17       26.26      1.38 o 
   2  23   8        9.20       11.93     14.74 o 
  -4  24   8        0.24       10.31     11.47 o 
  -3  24   8        0.84        1.57     13.30 o 
  -2  24   8        0.54       19.02      6.32 o 
  -1  24   8        0.04        1.87      2.49 o 
   0  24   8      101.66      106.67      7.91 o 
   1  24   8        4.17       11.18     10.35 o 
  -3  25   8       16.23       22.40      6.35 o 
  -2  25   8       34.56       56.76      3.34 o 
  -1  25   8      188.39      164.61      5.99 o 
   0  25   8        7.74        1.66      1.37 o 
   1  25   8       37.05       38.70     13.93 o 
  -7   0   9        0.01        0.00      5.76 o 
  -5   0   9       68.35       66.32      8.75 o 
  -3   0   9        6.43        6.90      6.10 o 
  -1   0   9       54.62       66.01     11.07 o 
   1   0   9      155.53      150.28     10.13 o 
   3   0   9      266.02      283.70     15.43 o 
   5   0   9        0.01        8.29     30.86 o 
  -8   1   9       15.02        6.94      9.56 o 
  -7   1   9       55.78       52.88     11.96 o 
  -6   1   9       14.68       19.94     12.61 o 
  -5   1   9     2027.97     1912.64     20.52 o 
  -4   1   9      243.10      239.37     15.66 o 
  -3   1   9      369.55      360.30      9.74 o 
  -2   1   9       11.36        7.58      2.08 o 
  -1   1   9      342.18      326.70      5.07 o 
   0   1   9       30.73       20.95      6.35 o 
   1   1   9       93.16      100.19      5.78 o 
   2   1   9      231.35      205.01      6.11 o 
   3   1   9       78.15       74.80     10.25 o 
   4   1   9        4.27       25.32     22.19 o 
   5   1   9        2.79       19.86     14.68 o 
   6   1   9        1.30        0.00     15.88 o 
  -8   2   9       40.60       44.26      9.75 o 
  -7   2   9        2.17       18.51      7.35 o 
  -6   2   9        7.71       18.04      9.15 o 
  -5   2   9       12.40       22.39      7.83 o 
  -4   2   9      458.45      457.46     10.56 o 
  -3   2   9      368.54      383.57     16.14 o 
  -2   2   9        0.02        0.00      1.12 o 
  -1   2   9      239.24      230.01      3.80 o 
   0   2   9      204.18      239.63      8.26 o 
   1   2   9      280.70      257.63      6.53 o 
   2   2   9       32.31       33.06     18.43 o 
   3   2   9       24.34       38.35      9.89 o 
   4   2   9        0.04        1.31      9.12 o 
   5   2   9       86.26      102.97      5.01 o 
   6   2   9        0.01       11.22     14.98 o 
  -8   3   9        0.38        7.90      3.86 o 
  -7   3   9      243.48      258.94     14.05 o 
  -6   3   9        1.55        3.56      1.54 o 
  -5   3   9        2.78        6.04      1.78 o 
  -4   3   9       52.58       53.95      9.35 o 
  -3   3   9        0.26        6.37      9.83 o 
  -2   3   9      107.55      163.88     14.83 o 
  -1   3   9      303.50      326.90      6.51 o 
   0   3   9      320.40      336.66      9.87 o 
   1   3   9      325.71      328.68     10.57 o 
   2   3   9       83.21       83.58     17.74 o 
   3   3   9        0.10        0.00      4.15 o 
   4   3   9       37.89       34.89      6.79 o 
   5   3   9       31.02       46.99     19.74 o 
  -8   4   9        1.34        0.00     15.92 o 
  -7   4   9        3.80       12.14      4.33 o 
  -6   4   9       90.56      105.37     12.81 o 
  -5   4   9      122.43      125.14     12.09 o 
  -4   4   9      389.89      383.05     17.62 o 
  -3   4   9      499.94      505.12     14.95 o 
  -2   4   9        0.27       11.19     13.11 o 
  -1   4   9      321.87      309.76      3.23 o 
   0   4   9       43.19       40.47      3.25 o 
   1   4   9       80.25      125.66      5.70 o 
   2   4   9      186.16      177.48      8.10 o 
   3   4   9       31.23       47.66     14.65 o 
   4   4   9       52.01       53.32      3.84 o 
   5   4   9        0.92        3.71     14.75 o 
  -8   5   9        0.09        0.00     12.57 o 
  -7   5   9      204.69      188.83      2.65 o 
  -6   5   9      123.33      120.67      8.06 o 
  -5   5   9        0.28        0.00      3.91 o 
  -4   5   9      144.86      143.98      5.41 o 
  -3   5   9     1744.92     1620.20      8.64 o 
  -2   5   9       88.89       75.61      7.41 o 
  -1   5   9       79.36       80.90      8.21 o 
   0   5   9       91.39       98.57     10.63 o 
   1   5   9        0.16        6.78      4.29 o 
   2   5   9       22.51       28.92      7.83 o 
   3   5   9       23.43       28.55     13.75 o 
   4   5   9       29.14       56.40     16.59 o 
   5   5   9      205.37      215.08     13.13 o 
  -8   6   9        0.58        3.37     14.46 o 
  -7   6   9        3.64        1.61     12.67 o 
  -6   6   9       22.67       36.84     14.28 o 
  -5   6   9      129.49      115.32      5.20 o 
  -4   6   9       19.54       26.79     14.74 o 
  -3   6   9       23.51       28.10     10.93 o 
  -2   6   9      671.74      646.15     20.92 o 
  -1   6   9        0.29        8.52      9.99 o 
   0   6   9        0.90       18.16     14.52 o 
   1   6   9       18.48       19.30      4.41 o 
   2   6   9      122.53      128.60      4.26 o 
   3   6   9       40.71       45.20      3.80 o 
   4   6   9       31.69       52.43     13.69 o 
   5   6   9       57.26       55.54      2.68 o 
  -8   7   9        0.24       13.40     15.13 o 
  -7   7   9       33.50       45.36     13.59 o 
  -6   7   9      106.12      124.39     35.92 o 
  -5   7   9      588.88      654.08     13.47 o 
  -4   7   9       67.64       95.71     16.95 o 
  -3   7   9        0.10        5.99      4.83 o 
  -2   7   9       55.29       53.22     11.40 o 
  -1   7   9       38.25       45.48     18.05 o 
   0   7   9      118.09      159.12     27.25 o 
   1   7   9       20.94       21.59      6.25 o 
   2   7   9       23.33       24.89      6.91 o 
   3   7   9       19.26       20.64     13.61 o 
   4   7   9       98.58      107.75     17.16 o 
   5   7   9       13.54       34.64     11.12 o 
  -8   8   9        6.20       17.50      7.60 o 
  -7   8   9        0.05        1.15     21.65 o 
  -6   8   9       27.02       43.64     12.78 o 
  -5   8   9      202.39      232.12     20.68 o 
  -4   8   9       51.03       42.71      6.61 o 
  -3   8   9      102.82      107.05     20.16 o 
  -2   8   9        0.94        4.26      1.38 o 
  -1   8   9       19.68       28.20     16.00 o 
   0   8   9       16.80       21.12      5.06 o 
   1   8   9      319.28      290.86     15.30 o 
   2   8   9      102.98      144.36     27.29 o 
   3   8   9      236.68      257.10     21.32 o 
   4   8   9       44.27       32.81      6.56 o 
   5   8   9       18.16       11.76      8.12 o 
  -8   9   9        0.10       27.63     19.80 o 
  -7   9   9        6.72       17.99      7.91 o 
  -6   9   9       48.50       67.65     14.81 o 
  -5   9   9       13.01       25.56      9.33 o 
  -4   9   9       43.96       37.38      2.42 o 
  -3   9   9       75.63       80.87      7.45 o 
  -2   9   9        2.37        3.25     15.33 o 
  -1   9   9      383.93      375.65     13.77 o 
   0   9   9       21.53       18.19      2.11 o 
   1   9   9      522.93      477.97     26.45 o 
   2   9   9      320.92      364.58     16.56 o 
   3   9   9       60.64       79.88     13.36 o 
   4   9   9       54.50       84.69     38.00 o 
   5   9   9        1.06       11.52      4.77 o 
  -7  10   9       78.75       62.66      5.53 o 
  -6  10   9      136.19      132.58     10.36 o 
  -5  10   9        0.09        1.16      3.86 o 
  -4  10   9       66.02       71.24      6.33 o 
  -3  10   9      170.79      158.84     38.23 o 
  -2  10   9      268.18      246.87     16.81 o 
  -1  10   9      197.52      183.46     23.26 o 
   0  10   9        7.37       15.16      9.45 o 
   1  10   9       72.60       69.79     39.67 o 
   2  10   9       38.31       25.63     15.20 o 
   3  10   9      182.02      210.01     23.61 o 
   4  10   9       76.45       73.31      2.89 o 
   5  10   9       90.08       84.11     13.01 o 
  -7  11   9      566.59      537.04     17.93 o 
  -6  11   9        0.02        0.00     11.69 o 
  -5  11   9       78.66       70.27      7.05 o 
  -4  11   9        0.07        0.80      6.45 o 
  -3  11   9       41.11       46.89      7.61 o 
  -2  11   9      151.72      136.24      9.18 o 
  -1  11   9      589.80      538.03      9.50 o 
   0  11   9      124.94      114.28     15.66 o 
   1  11   9      362.58      412.85     24.33 o 
   2  11   9      165.64      131.16     39.72 o 
   3  11   9       71.81       93.98     17.26 o 
   4  11   9        4.92       12.06      4.61 o 
   5  11   9       49.03       40.71      4.56 o 
  -7  12   9        3.51        9.10      7.60 o 
  -6  12   9       10.25       25.51      7.37 o 
  -5  12   9        7.32       12.82      3.35 o 
  -4  12   9       18.15       21.84     15.82 o 
  -3  12   9        9.25       23.72     18.51 o 
  -2  12   9      171.39      171.67      2.98 o 
  -1  12   9      317.55      310.24      7.02 o 
   0  12   9      179.68      171.18      5.58 o 
   1  12   9        0.69       16.35      9.41 o 
   2  12   9      117.67      142.56     26.14 o 
   3  12   9      227.91      260.83     29.13 o 
   4  12   9       98.34       87.68     17.39 o 
   5  12   9        2.44        5.96     16.27 o 
  -7  13   9      241.51      226.19     11.74 o 
  -6  13   9        0.01        0.00      3.89 o 
  -5  13   9        6.74       15.26     21.17 o 
  -4  13   9       19.34       25.56      8.33 o 
  -3  13   9      114.61      100.89     11.61 o 
  -2  13   9      179.57      209.67     30.86 o 
  -1  13   9      432.34      445.36     13.22 o 
   0  13   9        8.20       16.44      9.63 o 
   1  13   9        0.16       11.33     14.79 o 
   2  13   9       14.97        8.01     14.85 o 
   3  13   9      132.58      127.93     36.27 o 
   4  13   9        0.85        2.89     13.36 o 
  -7  14   9       27.16       38.37     10.59 o 
  -6  14   9        3.70       33.84     22.42 o 
  -5  14   9        2.59       24.12     17.29 o 
  -4  14   9        7.52       23.94      8.19 o 
  -3  14   9      150.55      170.29     11.32 o 
  -2  14   9       13.11       13.45      5.64 o 
  -1  14   9       63.48       59.76     11.51 o 
   0  14   9      542.72      596.75     23.85 o 
   1  14   9        8.42        7.18      9.57 o 
   2  14   9      168.50      162.81     17.27 o 
   3  14   9      102.97      128.61      6.22 o 
   4  14   9       10.98        9.32      5.34 o 
  -6  15   9       87.31       91.33     18.31 o 
  -5  15   9      110.93      123.22     15.47 o 
  -4  15   9        0.42       25.55     17.48 o 
  -3  15   9      220.69      210.44     19.54 o 
  -2  15   9      101.35      111.68     19.13 o 
  -1  15   9       49.39       70.41     14.69 o 
   0  15   9       91.36       75.70      9.90 o 
   1  15   9       77.54       77.67      3.11 o 
   2  15   9       23.91       60.33     34.31 o 
   3  15   9      162.31      153.60     19.94 o 
   4  15   9        1.33        9.16      5.02 o 
  -6  16   9       25.81       36.11     11.01 o 
  -5  16   9       16.96       30.96      8.41 o 
  -4  16   9        2.29        0.01      4.54 o 
  -3  16   9        4.50        6.65     12.32 o 
  -2  16   9        2.99       22.02     20.47 o 
  -1  16   9       49.26       44.28     13.13 o 
   0  16   9       48.68       40.52      2.88 o 
   1  16   9      111.68      117.64     15.19 o 
   2  16   9       65.32       71.62     19.80 o 
   3  16   9       17.39       35.00     13.82 o 
   4  16   9        3.95        3.38      4.67 o 
  -6  17   9        0.47        7.15      8.47 o 
  -5  17   9      150.38      138.67      3.91 o 
  -4  17   9       10.15        6.90      2.42 o 
  -3  17   9       95.07      108.97     11.52 o 
  -2  17   9      258.54      243.62      5.73 o 
  -1  17   9        4.53        6.59      9.90 o 
   0  17   9       57.97       49.95     12.69 o 
   1  17   9      321.01      322.82     27.29 o 
   2  17   9        2.43       10.13     27.86 o 
   3  17   9       12.12       10.59     10.13 o 
  -6  18   9        1.50       17.50      7.18 o 
  -5  18   9       86.87       91.13      3.27 o 
  -4  18   9      100.79       88.28      4.49 o 
  -3  18   9       17.18       17.40      9.44 o 
  -2  18   9      431.65      466.25     18.38 o 
  -1  18   9       34.91       35.73     11.97 o 
   0  18   9      267.21      295.15     16.59 o 
   1  18   9       64.69       51.91      6.68 o 
   2  18   9      110.96      105.93     12.20 o 
   3  18   9      141.03      159.12     29.02 o 
  -5  19   9      110.79       94.80      3.48 o 
  -4  19   9       52.21       71.37     12.92 o 
  -3  19   9       77.93       99.85      7.97 o 
  -2  19   9        3.96       15.69      9.78 o 
  -1  19   9        0.04        0.00      8.31 o 
   0  19   9       17.35       33.98     11.54 o 
   1  19   9       18.96       24.12      7.56 o 
   2  19   9      143.41      148.30     33.85 o 
   3  19   9       23.23       15.43      4.15 o 
  -5  20   9        1.75       18.11     13.88 o 
  -4  20   9        0.08        5.37     15.41 o 
  -3  20   9       12.49       14.21      3.34 o 
  -2  20   9        0.10        0.00      3.41 o 
  -1  20   9        1.12        3.49      9.97 o 
   0  20   9        1.13        0.77     18.19 o 
   1  20   9        2.49        0.91     11.74 o 
   2  20   9       15.55       32.01     21.88 o 
  -4  21   9       32.58       53.94     18.46 o 
  -3  21   9        5.11        1.78     10.71 o 
  -2  21   9        6.49        4.43      3.93 o 
  -1  21   9      144.96      134.06     11.17 o 
   0  21   9      163.86      191.30     45.71 o 
   1  21   9      180.94      171.59     10.13 o 
   2  21   9       36.15       64.02     30.63 o 
  -4  22   9       57.55       49.70      3.79 o 
  -3  22   9        0.09        0.00     10.26 o 
  -2  22   9       51.92       62.71     19.46 o 
  -1  22   9        0.08        5.53     11.38 o 
   0  22   9       26.71       26.49     10.26 o 
   1  22   9       70.70       79.65     19.34 o 
  -3  23   9       50.51       62.10      8.79 o 
  -2  23   9       49.50       59.32     16.65 o 
  -1  23   9       45.87       59.06     15.13 o 
   0  23   9      126.63      108.34     17.99 o 
  -6   0  10       73.62       62.41     26.25 o 
  -4   0  10      476.21      441.44     21.19 o 
  -2   0  10       57.12       50.68      9.10 o 
   0   0  10        4.83        5.94     12.90 o 
   2   0  10      215.77      212.09      5.99 o 
   4   0  10        0.42        5.99      9.67 o 
  -7   1  10       13.20       11.82      8.46 o 
  -6   1  10      153.27      148.68      9.33 o 
  -5   1  10       18.13       25.55      8.17 o 
  -4   1  10       43.19       40.31      5.62 o 
  -3   1  10       43.91       38.41      8.32 o 
  -2   1  10       36.40       37.75     11.04 o 
  -1   1  10       24.86       59.12     15.07 o 
   0   1  10      112.16      127.62      9.47 o 
   1   1  10        5.79       24.32     11.92 o 
   2   1  10      269.04      251.45     14.16 o 
   3   1  10        0.01        6.82     14.65 o 
   4   1  10        2.95       20.43      9.88 o 
   5   1  10       85.71      107.07     20.33 o 
  -7   2  10       36.95       40.41      6.59 o 
  -6   2  10       32.25       42.10     11.84 o 
  -5   2  10      181.00      196.72     11.23 o 
  -4   2  10        4.38        3.63      2.53 o 
  -3   2  10       28.41       41.39     13.46 o 
  -2   2  10        1.37        1.94      4.89 o 
  -1   2  10      148.99      138.72     27.39 o 
   0   2  10       11.93       20.37      9.34 o 
   1   2  10      173.73      163.54     10.79 o 
   2   2  10       89.64       76.68      9.60 o 
   3   2  10      126.82      134.30     20.08 o 
   4   2  10       52.48       51.43      3.45 o 
  -7   3  10        1.86        4.92      5.64 o 
  -6   3  10       41.38       53.43     13.70 o 
  -5   3  10      358.97      360.96     23.85 o 
  -4   3  10        5.37       10.59     22.91 o 
  -3   3  10       95.76      100.38     10.40 o 
  -2   3  10       48.67       55.48      3.21 o 
  -1   3  10      698.80      661.39      3.95 o 
   0   3  10     1074.74     1003.59      8.34 o 
   1   3  10      221.81      213.34     36.45 o 
   2   3  10      207.11      203.86      6.45 o 
   3   3  10        2.02       18.17     21.64 o 
   4   3  10       87.53      104.16     11.95 o 
  -7   4  10       50.20       53.35     15.43 o 
  -6   4  10        0.12        0.01     16.83 o 
  -5   4  10      135.07      139.21      9.78 o 
  -4   4  10      836.59      814.45     11.35 o 
  -3   4  10        0.49        3.27      7.75 o 
  -2   4  10       29.89       57.15     14.77 o 
  -1   4  10        5.00       21.17      7.58 o 
   0   4  10      112.35      121.80      5.72 o 
   1   4  10       22.26       37.65     11.12 o 
   2   4  10        8.14       12.21     18.69 o 
   3   4  10        0.65       10.26     12.32 o 
   4   4  10        0.11        1.46      7.83 o 
  -7   5  10        0.17        0.96      9.10 o 
  -6   5  10      157.24      165.61     12.22 o 
  -5   5  10        0.16        2.76     26.25 o 
  -4   5  10      561.11      559.23     18.31 o 
  -3   5  10       84.88       69.83     13.01 o 
  -2   5  10        0.07        1.52      4.61 o 
  -1   5  10       64.42       71.85      8.40 o 
   0   5  10      140.53      139.03      4.90 o 
   1   5  10       31.70       22.28     10.43 o 
   2   5  10      283.33      317.29     26.14 o 
   3   5  10      205.00      229.64     16.23 o 
   4   5  10       62.68       70.69      6.61 o 
  -7   6  10        2.44        6.60     11.24 o 
  -6   6  10       92.35       94.64      8.52 o 
  -5   6  10      477.89      427.56      9.33 o 
  -4   6  10       94.82       97.97      6.20 o 
  -3   6  10       12.97       76.30     21.19 o 
  -2   6  10      276.17      292.31      4.48 o 
  -1   6  10       37.21       54.53     14.04 o 
   0   6  10      155.02      194.30     14.91 o 
   1   6  10        2.30        0.61      2.35 o 
   2   6  10        0.20        9.09     12.87 o 
   3   6  10       32.05       25.15      4.38 o 
   4   6  10       96.70       87.52     14.51 o 
  -7   7  10        0.88        9.90      4.84 o 
  -6   7  10      211.58      196.89     11.28 o 
  -5   7  10       28.19       33.85      7.97 o 
  -4   7  10      114.05      131.05     16.78 o 
  -3   7  10        0.12        7.47     16.45 o 
  -2   7  10      511.18      491.26     13.93 o 
  -1   7  10       45.21       40.98      4.72 o 
   0   7  10        6.47        9.86      7.14 o 
   1   7  10      332.12      343.35     18.24 o 
   2   7  10      123.16      125.34      5.12 o 
   3   7  10        1.01       19.98     11.80 o 
   4   7  10       50.98       59.25     13.44 o 
  -7   8  10        3.84       36.84     32.47 o 
  -6   8  10       23.92       40.07     14.74 o 
  -5   8  10        3.86       14.15     16.42 o 
  -4   8  10       89.67       77.39      8.29 o 
  -3   8  10        0.11        3.30     14.97 o 
  -2   8  10      670.17      628.49     14.46 o 
  -1   8  10       42.32       38.10      4.24 o 
   0   8  10        0.04        0.00      1.36 o 
   1   8  10       34.72       40.22     12.72 o 
   2   8  10       22.36       34.23     19.25 o 
   3   8  10      197.01      182.69      9.56 o 
   4   8  10        4.21       18.04     11.17 o 
  -7   9  10        9.96       18.42     12.20 o 
  -6   9  10       36.05       29.21     13.98 o 
  -5   9  10      130.24      147.80     29.94 o 
  -4   9  10      191.45      192.08      8.39 o 
  -3   9  10       31.96       38.97      3.45 o 
  -2   9  10      212.17      229.65      6.79 o 
  -1   9  10      158.52      195.25     17.57 o 
   0   9  10      121.65      120.92     12.88 o 
   1   9  10      153.03      177.46     15.12 o 
   2   9  10       90.59       81.20      1.70 o 
   3   9  10       22.47       35.53      7.99 o 
   4   9  10        0.20        4.32      5.18 o 
  -7  10  10       38.08       27.40     14.51 o 
  -6  10  10      195.04      177.33     16.35 o 
  -5  10  10       61.98       58.59      6.06 o 
  -4  10  10       19.10       31.35      6.72 o 
  -3  10  10       43.41       40.99      0.92 o 
  -2  10  10        0.11        6.91     14.98 o 
  -1  10  10        2.73       24.80     13.82 o 
   0  10  10        6.98       32.05     20.84 o 
   1  10  10        2.64       29.87     14.43 o 
   2  10  10      226.88      206.45      2.76 o 
   3  10  10        4.69       14.18     16.90 o 
   4  10  10        0.03        0.00      3.96 o 
  -6  11  10        2.71        7.98      8.94 o 
  -5  11  10        4.35       15.66     11.94 o 
  -4  11  10       54.51       64.60     15.34 o 
  -3  11  10       22.46       34.97     14.16 o 
  -2  11  10       43.28       46.55     11.17 o 
  -1  11  10       54.86       54.12      9.10 o 
   0  11  10       55.13       52.69      9.29 o 
   1  11  10        6.30       21.42      9.03 o 
   2  11  10       64.50       71.93      7.33 o 
   3  11  10       11.87        7.69     12.26 o 
   4  11  10      114.59      136.87     18.20 o 
  -6  12  10       13.53       44.74     18.92 o 
  -5  12  10       29.71       34.74      8.00 o 
  -4  12  10       29.07       33.15     14.27 o 
  -3  12  10       87.29       82.32      8.77 o 
  -2  12  10       36.04       51.65     16.46 o 
  -1  12  10        2.66        1.46     19.45 o 
   0  12  10       60.10       59.43      4.61 o 
   1  12  10        0.79        5.73     13.13 o 
   2  12  10       23.53       27.17     19.34 o 
   3  12  10        0.30        3.64     13.13 o 
  -6  13  10      204.84      192.33      9.90 o 
  -5  13  10        3.07        1.34      8.35 o 
  -4  13  10       29.60       30.18      1.84 o 
  -3  13  10        1.13       14.97     10.86 o 
  -2  13  10       82.62       94.60     16.40 o 
  -1  13  10       21.65       21.53     20.59 o 
   0  13  10       23.63       29.97     14.93 o 
   1  13  10       36.88       34.03      9.79 o 
   2  13  10       14.36       48.13     22.57 o 
   3  13  10        4.31        7.31      5.41 o 
  -6  14  10       17.03       19.92      5.13 o 
  -5  14  10        5.42       39.52     21.08 o 
  -4  14  10       69.77       89.22     11.20 o 
  -3  14  10       56.31       82.46     22.03 o 
  -2  14  10        1.50        0.35      1.75 o 
  -1  14  10        2.34        5.99     11.95 o 
   0  14  10       36.67       30.42     13.01 o 
   1  14  10       26.99       25.76      4.75 o 
   2  14  10       10.09       14.97     34.31 o 
   3  14  10       29.70       21.65      0.69 o 
  -5  15  10       73.15       70.81      6.56 o 
  -4  15  10       10.61       21.05     12.44 o 
  -3  15  10        0.01       14.47     11.28 o 
  -2  15  10      129.57      116.60     10.30 o 
  -1  15  10       19.70       50.76     15.54 o 
   0  15  10        0.56        0.00      4.91 o 
   1  15  10       69.10       64.36      5.99 o 
   2  15  10       84.37       76.22      6.68 o 
   3  15  10        0.16        1.15      8.75 o 
  -5  16  10        0.10        0.00     11.90 o 
  -4  16  10        1.35       12.38     21.47 o 
  -3  16  10        5.21       27.44     13.56 o 
  -2  16  10       72.03       84.73     18.23 o 
  -1  16  10       28.23       50.08     14.08 o 
   0  16  10      127.38      124.73      6.05 o 
   1  16  10       20.79       20.94     11.97 o 
   2  16  10        6.27        4.84     29.48 o 
  -5  17  10       12.44       31.01     10.02 o 
  -4  17  10       69.44       68.86      4.64 o 
  -3  17  10        3.43        0.00      0.92 o 
  -2  17  10       21.20       32.91      9.98 o 
  -1  17  10       13.37       19.34      3.58 o 
   0  17  10       11.93        8.56      7.72 o 
   1  17  10       34.23       38.73     14.60 o 
   2  17  10       15.93       24.41      5.76 o 
  -4  18  10       68.36       65.42      2.17 o 
  -3  18  10       37.00       94.70     51.58 o 
  -2  18  10        6.00       22.79     12.57 o 
  -1  18  10        1.14        2.56     12.09 o 
   0  18  10       36.94       34.06      5.22 o 
   1  18  10       11.67       24.97     11.61 o 
  -4  19  10      141.70      121.62     21.85 o 
  -3  19  10       23.32       21.43      1.27 o 
  -2  19  10        5.44       24.94     15.64 o 
  -1  19  10       10.44       22.45      7.94 o 
   0  19  10      131.68      124.91     10.78 o 
   1  19  10       14.72       10.89      7.45 o 
  -3  20  10        2.06       36.36     20.14 o 
  -2  20  10       56.10       54.36      9.56 o 
  -1  20  10       62.03       67.18      8.88 o 
   0  20  10      119.22      125.31     11.39 o 
  -5   0  11      184.35      162.12     16.12 o 
  -3   0  11      101.07       82.90      6.68 o 
  -1   0  11      100.98      105.70      5.49 o 
   1   0  11      274.22      305.35     25.79 o 
   3   0  11       76.65       70.00     20.73 o 
  -6   1  11       41.24       40.80     22.59 o 
  -5   1  11       96.36       95.75     13.80 o 
  -4   1  11        0.04        3.13      9.67 o 
  -3   1  11       90.16       85.57     13.14 o 
  -2   1  11       88.88       98.04      5.12 o 
  -1   1  11        5.09        8.50      8.32 o 
   0   1  11        8.19       20.48      6.12 o 
   1   1  11       11.79       24.37     12.78 o 
   2   1  11       30.41       25.98      9.79 o 
   3   1  11       20.55       19.61     14.05 o 
  -6   2  11       49.03       45.11     11.63 o 
  -5   2  11        4.23        3.10      8.17 o 
  -4   2  11        8.16       17.91     14.28 o 
  -3   2  11       54.39       55.78      4.52 o 
  -2   2  11       74.76       68.36     23.29 o 
  -1   2  11       30.52       33.05      8.14 o 
   0   2  11      365.88      342.75     16.79 o 
   1   2  11      125.22      140.69     15.62 o 
   2   2  11        5.57        4.56      1.61 o 
   3   2  11      115.98      111.04      8.03 o 
  -6   3  11       10.62       16.00     15.20 o 
  -5   3  11       24.89       42.41      8.41 o 
  -4   3  11        0.66        0.00      4.95 o 
  -3   3  11        2.25       11.93     11.85 o 
  -2   3  11        2.09       10.93      9.15 o 
  -1   3  11      188.65      189.74     10.84 o 
   0   3  11        0.00        0.00      2.48 o 
   1   3  11       23.50       18.05     15.77 o 
   2   3  11       10.28       23.31      9.17 o 
   3   3  11       99.48      154.55     23.60 o 
  -6   4  11       41.64       44.59      4.84 o 
  -5   4  11      173.50      167.36      6.52 o 
  -4   4  11        7.28        2.69      4.95 o 
  -3   4  11       44.85       41.50      3.30 o 
  -2   4  11       14.60       19.69      6.16 o 
  -1   4  11        9.57       32.96      7.22 o 
   0   4  11       41.29       38.98      5.24 o 
   1   4  11        3.12       20.55     14.13 o 
   2   4  11        7.06        9.31      6.69 o 
   3   4  11        7.91       15.91      9.41 o 
  -6   5  11       57.15       70.31     12.59 o 
  -5   5  11       39.81       35.53     11.63 o 
  -4   5  11       31.84       40.26      5.85 o 
  -3   5  11        0.00        5.71     11.05 o 
  -2   5  11        0.64        2.77     14.64 o 
  -1   5  11       42.09       61.58     12.87 o 
   0   5  11       29.63       31.26      6.09 o 
   1   5  11       24.32       48.65     17.88 o 
   2   5  11      110.71      103.01      8.70 o 
   3   5  11       44.58       40.98      4.78 o 
  -6   6  11        0.71        2.69      6.59 o 
  -5   6  11       64.76       83.79     10.44 o 
  -4   6  11       77.24       67.58     10.71 o 
  -3   6  11       85.13       87.87      6.33 o 
  -2   6  11       76.03       71.98      0.72 o 
  -1   6  11      203.88      189.29     31.70 o 
   0   6  11       34.68       27.41      4.45 o 
   1   6  11        4.35       15.47     20.63 o 
   2   6  11        0.25        0.00      2.76 o 
   3   6  11      130.31      118.62      6.68 o 
  -6   7  11       45.80       36.93      5.54 o 
  -5   7  11       50.49       50.20      8.29 o 
  -4   7  11       29.20       38.36     11.14 o 
  -3   7  11        6.14        8.62      4.72 o 
  -2   7  11        0.00        7.13     11.86 o 
  -1   7  11       21.15       30.74     13.31 o 
   0   7  11        0.05        4.82      3.73 o 
   1   7  11      143.83      175.42     12.90 o 
   2   7  11      170.69      163.65      7.40 o 
   3   7  11       10.19        7.60      6.29 o 
  -6   8  11      112.65       99.48      1.84 o 
  -5   8  11       17.99       24.83     15.54 o 
  -4   8  11       26.09       58.72     19.93 o 
  -3   8  11      162.01      174.65     13.59 o 
  -2   8  11       70.40      101.22     16.81 o 
  -1   8  11       30.19       34.77     13.01 o 
   0   8  11        0.55       16.55      6.86 o 
   1   8  11       22.30       19.57      4.61 o 
   2   8  11       79.95       69.38      5.91 o 
   3   8  11       14.44       13.87      7.37 o 
  -6   9  11        3.98       15.43      6.45 o 
  -5   9  11       61.93       49.25     26.48 o 
  -4   9  11       21.82       39.62     17.93 o 
  -3   9  11       60.40       62.25     10.72 o 
  -2   9  11        0.40        0.00      0.46 o 
  -1   9  11       27.46       27.17     18.78 o 
   0   9  11       16.90       29.79     14.83 o 
   1   9  11        9.54       11.97     10.13 o 
   2   9  11      106.06      153.08      8.05 o 
  -5  10  11      148.85      133.57      3.57 o 
  -4  10  11        0.14        0.00      2.01 o 
  -3  10  11       75.96       84.25     10.82 o 
  -2  10  11      170.24      166.45      5.18 o 
  -1  10  11      156.15      147.16      9.17 o 
   0  10  11       15.23       31.90     12.35 o 
   1  10  11      116.67      124.12     23.03 o 
   2  10  11       88.61       86.35      4.84 o 
  -5  11  11       16.69       25.27     19.21 o 
  -4  11  11        6.97       10.78     14.82 o 
  -3  11  11       12.96       29.54     16.19 o 
  -2  11  11       34.03       32.51      4.42 o 
  -1  11  11       20.05       12.30      1.44 o 
   0  11  11        8.39       13.87      6.52 o 
   1  11  11       64.78       75.07     15.89 o 
   2  11  11       58.43       82.21     33.85 o 
  -5  12  11       58.69       59.08      8.52 o 
  -4  12  11       38.78       47.27      6.33 o 
  -3  12  11      274.19      243.37     14.28 o 
  -2  12  11      113.60      138.44     38.34 o 
  -1  12  11       57.16       47.33      2.76 o 
   0  12  11       13.37       18.66     12.01 o 
   1  12  11      214.52      209.32      2.99 o 
   2  12  11       41.73       62.18     32.93 o 
  -5  13  11       65.06       78.85     12.38 o 
  -4  13  11        0.14       29.89     17.62 o 
  -3  13  11        0.21        0.47     21.64 o 
  -2  13  11      134.23      131.15     16.76 o 
  -1  13  11       58.53       58.82      4.61 o 
   0  13  11        1.07        7.98     15.42 o 
   1  13  11       14.42       40.99     20.96 o 
  -4  14  11        6.22        3.96      1.55 o 
  -3  14  11      139.26      129.87      3.43 o 
  -2  14  11       69.18       66.71      7.83 o 
  -1  14  11      182.37      183.31      5.70 o 
   0  14  11        4.02       16.81     10.42 o 
   1  14  11       53.08       76.68     26.02 o 
  -4  15  11        0.32       20.13     12.57 o 
  -3  15  11       68.01       60.80      2.30 o 
  -2  15  11       12.24       16.84     11.82 o 
  -1  15  11       15.66       25.57      6.33 o 
   0  15  11       85.92      109.03      8.98 o 
   1  15  11       75.20       96.72     28.55 o 
  -3  16  11      108.95      110.76      2.44 o 
  -2  16  11       16.99       22.63      2.91 o 
  -1  16  11       35.16       31.11      8.64 o 
   0  16  11        7.44        4.80      5.74 o 
  -2  17  11       24.58       26.99     15.24 o 
  -1  17  11       37.03       43.19      7.60 o 
  -4   0  12        0.46        0.00      0.69 o 
  -2   0  12      119.30      125.50      5.07 o 
   0   0  12       49.74       45.60      2.53 o 
   2   0  12       26.58       35.23      4.15 o 
  -5   1  12       28.50       31.71      9.25 o 
  -4   1  12       18.82       23.68      4.72 o 
  -3   1  12        0.99       12.53     17.25 o 
  -2   1  12        8.88        6.10     21.09 o 
  -1   1  12       69.07       72.96      5.26 o 
   0   1  12        7.02       35.74     12.32 o 
   1   1  12       18.67       26.37     21.90 o 
   2   1  12        4.35        5.34      7.83 o 
  -5   2  12       88.35       89.19     12.93 o 
  -4   2  12       35.01       31.21     14.42 o 
  -3   2  12       43.02       43.60     17.15 o 
  -2   2  12      156.61      155.78      6.87 o 
  -1   2  12        3.54        1.61     11.89 o 
   0   2  12       96.05      103.21     14.68 o 
   1   2  12        0.67       20.23     18.35 o 
  -5   3  12        0.39        3.10     18.49 o 
  -4   3  12       24.49       42.63     10.40 o 
  -3   3  12        0.00        1.97      7.55 o 
  -2   3  12        0.75        2.44     14.03 o 
  -1   3  12       44.88       42.19      3.84 o 
   0   3  12        6.36       34.02     17.16 o 
   1   3  12        3.26       21.21     18.14 o 
  -5   4  12        0.16        0.00      5.64 o 
  -4   4  12        6.83        4.60      0.69 o 
  -3   4  12        0.28        5.46      9.73 o 
  -2   4  12       59.37       50.28      6.01 o 
  -1   4  12        0.21        5.31      2.66 o 
   0   4  12       12.51       12.42     15.20 o 
   1   4  12        0.01        0.00     15.52 o 
  -5   5  12       33.40       31.54      3.43 o 
  -4   5  12       58.41       67.00      5.69 o 
  -3   5  12        1.59       10.94      6.27 o 
  -2   5  12      135.51      122.12      8.55 o 
  -1   5  12        8.61       18.53     10.41 o 
   0   5  12        1.64       14.14     17.05 o 
   1   5  12       84.76       78.52     25.79 o 
  -5   6  12       35.07       40.39      8.60 o 
  -4   6  12       92.18       73.95      2.75 o 
  -3   6  12      166.50      155.94     23.76 o 
  -2   6  12       73.54       80.83      7.92 o 
  -1   6  12        7.00       15.11      7.57 o 
   0   6  12       49.31       54.05     16.15 o 
   1   6  12        0.97       15.89      9.21 o 
  -4   7  12       19.11       19.86      5.20 o 
  -3   7  12       32.93       45.03     12.03 o 
  -2   7  12       40.95       28.09      2.28 o 
  -1   7  12       17.90       17.57      8.72 o 
   0   7  12       20.07       21.52      5.87 o 
   1   7  12       66.83       83.82     21.65 o 
  -4   8  12       27.02       32.45      6.91 o 
  -3   8  12        9.77       12.40     14.89 o 
  -2   8  12       99.98      101.53      9.50 o 
  -1   8  12        1.07        6.59     12.83 o 
   0   8  12       13.75       24.62      9.84 o 
   1   8  12       56.67       49.28      3.45 o 
  -4   9  12       23.91       25.01      6.79 o 
  -3   9  12        0.00        0.23     12.29 o 
  -2   9  12       20.28       16.78      8.29 o 
  -1   9  12       11.22        9.47      5.07 o 
   0   9  12       13.78       12.68      5.64 o 
  -3  10  12        7.15       14.96     10.71 o 
  -2  10  12        3.05        0.48      5.18 o 
  -1  10  12      192.87      182.54     34.54 o 
   0  10  12      152.79      144.06      6.79 o 
  -3  11  12       16.07       28.07      7.71 o 
  -2  11  12       15.34        9.92      5.29 o 
  -1  11  12       74.75       63.69     18.31 o 
  -2  12  12        8.81        4.15     11.57 o 
                                                 
